# Supplementary material for: Tandem Mass Tag (TMT) Proteomic Analysis of Saliva in Horses with Acute Abdominal Disease
Source: Animals (Basel). 2021 Apr 30;11(5):1304. doi: 10.3390/ani11051304 (PMC8147179; doi:10.3390/ani11051304)
Supplement: Supplementary file 1 [file animals-11-01304-s001.zip]

Archive with 1 entries (1 files):
- animals-1119877-supplementary.xlsx
