# Supplementary material for: Tandem Mass Tag (TMT) Proteomic Analysis of Saliva in Horses with Acute Abdominal Disease
Source: Animals (Basel). 2021 Apr 30;11(5):1304. doi: 10.3390/ani11051304 (PMC8147179; doi:10.3390/ani11051304)
Supplement: Supplementary file 1 [file animals-11-01304-s001.zip › animals-1119877-supplementary.xlsx]

## Sheet: Protein ID list
Master	Accession	Description	Coverage	# Peptides	# PSMs	# Unique Peptides	# Protein Groups	# AAs	MW [kDa]	calc. pI	emPAI	Protein FDR Confidence Sequest HT	# Decoy Proteins Sequest HT	Exp. q-value Sequest HT	Score Sequest HT	# Peptides Sequest HT
IsMasterProtein	969812742	Chain A, Crystal Structure Of Equine Serum Albumin In Complex With Diclofenac And Naproxen	63.2933	38	573	38	1	583	65.484	5.91	31.481	High	0	0	1219.01	38
None	1006588813	Chain A, Crystal Structure Of Equine Serum Albumin In The Presence Of 15 Mm Zinc At Ph 6.5	57.6329	36	562	36	1	583	65.625	5.99	23.342	High	0	0	1203.88	36
None	969812939	Chain A, Horse Serum Albumin (esa) In Complex With Cetirizine	57.931	36	562	36	1	580	65.272	6	23.342	High	0	0	1203.88	36
None	407943893	Chain A, Crystal Structure Of Equine Serum Albumin	56.4322	34	540	34	1	583	65.71	6.05	21.327	High	0	0	1135.51	34
None	126723507	serum albumin precursor [Equus caballus]	54.201	34	540	34	1	607	68.554	6.34	19.806	High	0	0	1135.51	34
IsMasterProtein	953864464	PREDICTED: LOW QUALITY PROTEIN: IgGFc-binding protein [Equus caballus]	15.3652	28	163	28	1	2382	251.98	5.1	1.452	High	0	0	395.204	28
IsMasterProtein	548961809	polymeric immunoglobulin receptor precursor [Equus caballus]	28.7958	16	194	16	1	764	83.18	5.72	2.938	High	0	0	512.463	16
None	953851776	PREDICTED: polymeric immunoglobulin receptor isoform X1 [Equus caballus]	26.6404	15	187	15	1	762	82.952	5.92	2.639	High	0	0	495.559	15
IsMasterProtein	46578151	putative calcium activated chloride channel-like protein 1 [Equus caballus]	17.7437	13	68	13	1	913	100.072	5.58	1.371	High	0	0	134.834	13
IsMasterProtein	953869415	PREDICTED: LOW QUALITY PROTEIN: mucin-5B [Equus caballus]	14.8721	15	116	12	1	1486	159.768	5.27	1.404	High	0	0	182.659	15
IsMasterProtein	164243	transferrin [Equus caballus]	19.1218	10	41	10	1	706	78.044	7.14	0.738	High	0	0	61.2347	10
IsMasterProteinCandidate	823630974	serotransferrin precursor [Equus caballus]	19.1218	10	41	10	1	706	77.964	6.95	0.778	High	0	0	61.2347	10
IsMasterProteinCandidate	20150100	Chain A, Structure Of Equine Apolactoferrin At 3.2 A Resolution Using Crystals Grown At 303k	14.8041	9	15	9	1	689	75.23	7.8	0.468	High	0	0	31.3427	9
IsMasterProtein	255653068	lactotransferrin precursor [Equus caballus]	14.4068	9	15	9	1	708	77.311	7.99	0.445	High	0	0	31.3427	9
IsMasterProteinCandidate	13400001	Chain A, Melanin Protein Interaction: X-Ray Structure Of The Complex Of Mare Lactoferrin With Melanin Monomers	14.6763	9	15	9	1	695	75.944	7.8	0.445	High	0	0	31.3427	9
IsMasterProteinCandidate	3581959	Lactoferrin, partial [Equus caballus]	14.6763	9	15	9	1	695	75.943	7.93	0.445	High	0	0	31.3427	9
IsMasterProteinCandidate	953855619	PREDICTED: alpha-2-macroglobulin-like protein 1 isoform X2 [Equus caballus]	6.65205	8	39	8	1	1368	151.658	5.85	0.436	High	0	0	85.7743	8
IsMasterProtein	953855615	PREDICTED: alpha-2-macroglobulin-like protein 1 isoform X1 [Equus caballus]	6.32384	8	39	8	1	1439	159.527	5.86	0.402	High	0	0	85.7743	8
IsMasterProtein	149699777	PREDICTED: haptoglobin [Equus caballus]	23.9193	7	31	7	1	347	38.441	5.88	2.162	High	0	0	57.1649	7
IsMasterProtein	32331167	immunoglobulin alpha constant heavy chain, partial [Equus caballus]	19.242	7	178	7	1	343	37.015	5.67	4.623	High	0	0	314.822	7
IsMasterProtein	953867272	PREDICTED: keratin, type I cytoskeletal 13 [Equus caballus]	15.7428	7	21	7	1	451	48.612	4.96	0.911	High	0	0	43.3953	7
IsMasterProtein	338710285	PREDICTED: galectin-7 [Equus caballus]	56.8345	7	26	7	1	139	15.585	6.54	4.337	High	0	0	50.7735	7
IsMasterProtein	26189924	cysteine-rich secretory protein 3 [Equus caballus]	32.2449	7	103	7	1	245	27.26	7.44	6.356	High	0	0	285.678	7
IsMasterProtein	1071927711	keratin, type II cytoskeletal 6A [Equus caballus]	19.8606	12	98	6	1	574	60.938	8.22	1.39	High	0	0	170.553	12
IsMasterProtein	149723838	PREDICTED: keratin, type I cytoskeletal 10-like isoform X1 [Equus caballus]	10.2349	6	23	6	1	596	61.58	5.08	0.655	High	0	0	43.6323	6
None	2388785	cysteine-rich secretory protein-3 [Equus caballus]	28.9796	6	95	6	1	245	27.29	7.44	4.412	High	0	0	262.793	6
IsMasterProteinCandidate	545220075	PREDICTED: keratin, type II cytoskeletal 6A isoform X2 [Equus caballus]	20.2847	12	98	6	1	562	59.888	8	1.448	High	0	0	170.553	12
None	953880563	PREDICTED: cysteine-rich secretory protein 3 isoform X1 [Equus caballus]	27.8431	6	95	6	1	255	28.425	7.81	4.412	High	0	0	262.793	6
IsMasterProteinCandidate	953867333	PREDICTED: keratin, type I cytoskeletal 10-like isoform X2 [Equus caballus]	10.9712	6	23	6	1	556	57.149	5.03	0.743	High	0	0	43.6323	6
None	953880565	PREDICTED: cysteine-rich secretory protein 3 isoform X2 [Equus caballus]	28.1746	6	95	6	1	252	27.991	7.44	5.105	High	0	0	262.793	6
IsMasterProteinCandidate	1070575209	keratin 6B [Equus caballus]	20.2847	12	98	6	1	562	59.851	7.94	1.512	High	0	0	170.553	12
IsMasterProtein	953845857	PREDICTED: 14-3-3 protein sigma [Equus caballus]	36.6935	6	27	6	1	248	27.771	4.74	1.512	High	0	0	40.5563	6
IsMasterProtein	149738827	PREDICTED: major allergen Equ c 1-like [Equus caballus]	47.5936	11	261	6	1	187	21.401	4.69	21.758	High	0	0	741.063	11
IsMasterProteinCandidate	149727796	PREDICTED: actin, gamma-enteric smooth muscle [Equus caballus]	14.8936	5	14	5	1	376	41.85	5.48	0.874	High	0	0	32.5163	5
None	1070575211	keratin 6C [Equus caballus]	18.5053	11	85	5	1	562	59.832	7.69	1.412	High	0	0	137.117	11
None	1069415300	keratin 10 [Equus caballus]	8.40787	5	15	5	1	559	57.062	5.02	0.668	High	0	0	41.3	5
IsMasterProtein	335772891	immunoglobulin J chain-like protein [Equus caballus]	36.0759	5	77	5	1	158	17.841	5.2	6.743	High	0	0	198.84	5
None	545178980	PREDICTED: keratin, type I cytoskeletal 10 isoform X1 [Equus caballus]	7.84641	5	15	5	1	599	61.493	5.07	0.585	High	0	0	41.3	5
IsMasterProtein	149689874	PREDICTED: actin, aortic smooth muscle [Equus caballus]	14.8541	5	14	5	1	377	41.982	5.39	0.823	High	0	0	32.5163	5
IsMasterProtein	953851263	PREDICTED: prolactin-inducible protein [Equus caballus]	51.3699	5	95	5	1	146	16.784	7.02	9	High	0	0	229.429	5
IsMasterProteinCandidate	955079758	actin, alpha 1, skeletal muscle [Equus caballus]	14.8541	5	14	5	1	377	42.024	5.39	0.823	High	0	0	32.5163	5
None	14456405	albumin, partial [Equus caballus]	86.3636	5	83	5	1	44	5.156	5.26	463.159	High	0	0	235.944	5
IsMasterProtein	1073522668	keratin 4 [Equus caballus]	12.0264	8	32	5	1	607	64.843	7.83	0.833	High	0	0	59.0202	8
IsMasterProtein	1071927718	keratin 1 [Equus caballus]	11.1821	8	35	5	1	626	64.748	7.78	0.947	High	0	0	62.2804	8
IsMasterProtein	545207338	PREDICTED: calmodulin-like protein 5 [Equus caballus]	37.5839	5	22	5	1	149	16.526	4.44	2.594	High	0	0	48.7938	5
IsMasterProteinCandidate	149692088	PREDICTED: actin, alpha cardiac muscle 1 [Equus caballus]	14.8541	5	14	5	1	377	41.992	5.39	0.823	High	0	0	32.5163	5
IsMasterProtein	149733557	PREDICTED: BPI fold-containing family B member 2 [Equus caballus]	13.1004	5	41	5	1	458	48.863	6.38	3.394	High	0	0	100.722	5
None	545178942	PREDICTED: keratin, type I cytoskeletal 15 [Equus caballus]	10.0213	5	16	5	1	469	50.258	4.83	0.484	High	0	0	39.0092	5
IsMasterProtein	51831151	immunoglobulin mu heavy chain constant chain secreted form, partial [Equus caballus]	12.6667	5	18	5	1	450	49.407	5.81	0.823	High	0	0	36.5972	5
IsMasterProtein	73532716	deoxyribonuclease I [Equus caballus]	22.695	5	77	5	1	282	31.688	4.87	5.105	High	0	0	191.245	5
IsMasterProtein	488146	immunoglobulin kappa light chain [Equus caballus]	22.2222	4	28	4	1	234	25.235	6.52	2.831	High	0	0	60.1082	4
None	126352604	actin, cytoplasmic 1 [Equus caballus]	10.6667	4	13	4	1	375	41.71	5.48	0.65	High	0	0	32.5163	4
IsMasterProtein	545181441	PREDICTED: secretoglobin family 1D member-like [Equus caballus]	38.8889	4	60	4	1	90	9.773	5.25	9	High	0	0	174.571	4
IsMasterProtein	953891633	PREDICTED: odorant-binding protein-like [Equus caballus]	23.0769	4	28	4	1	195	21.924	4.73	2.831	High	0	0	74.1008	4
IsMasterProtein	255683515	hemoglobin subunit beta [Equus caballus]	36.7347	4	22	4	1	147	16.129	7.02	2.511	High	0	0	39.1301	4
IsMasterProteinCandidate	230480	Chain B, Three Dimensional Fourier Synthesis Of Horse Deoxyhaemoglobin At 2.8 Angstroms Resolution	36.9863	4	22	4	1	146	15.97	7.02	2.511	High	0	0	39.1301	4
IsMasterProtein	953857134	PREDICTED: mucin-19 [Equus caballus]	12.5581	4	20	4	1	430	45.172	5.08	0.585	High	0	0	55.0031	4
IsMasterProtein	194211675	PREDICTED: alpha-2-macroglobulin-like [Equus caballus]	3.04878	4	19	4	1	1476	163.911	6.7	0.108	High	0	0	32.6694	4
IsMasterProtein	953872029	PREDICTED: double-headed protease inhibitor, submandibular gland-like [Equus caballus]	35.4167	4	13	4	1	144	16.072	6.06	6.197	High	0	0	30.6753	4
IsMasterProtein	953861423	PREDICTED: LOW QUALITY PROTEIN: desmoglein-1 [Equus caballus]	5.80952	4	9	4	1	1050	113.32	4.96	0.222	High	0	0	21.2491	4
None	953866372	PREDICTED: actin, cytoplasmic 2 [Equus caballus]	10.6667	4	13	4	1	375	41.766	5.48	0.65	High	0	0	32.5163	4
IsMasterProtein	1575778	Equ c1 [Equus caballus]	56.1497	10	260	4	1	187	21.682	4.67	27.943	High	0	0	624.371	10
IsMasterProteinCandidate	38492539	Chain B, The 2.1a Structure Of Horse (Alpha HemichromeBETA MET) Hemoglobin At Ph 5.4	36.9863	4	22	4	1	146	15.998	7.02	2.511	High	0	0	39.1301	4
IsMasterProteinCandidate	7766863	Chain A, Crystal Structure Of The Major Horse Allergen Equ C 1	66.0377	10	260	4	1	159	18.714	4.73	52.367	High	0	0	624.371	10
IsMasterProtein	126352669	superoxide dismutase [Cu-Zn] [Equus caballus]	23.3766	4	15	4	1	154	16.061	6.52	1.031	High	0	0	16.863	4
IsMasterProtein	953871455	PREDICTED: zymogen granule protein 16 homolog B-like [Equus caballus]	21.6374	3	19	3	1	171	18.968	8.69	1.848	High	0	0	46.0556	3
IsMasterProtein	38604884	RecName: Full=Annexin A1; AltName: Full=Annexin I; AltName: Full=Annexin-1; AltName: Full=Calpactin II; AltName: Full=Calpactin-2; AltName: Full=Lipocortin I	8.09249	3	7	3	1	346	38.713	7.02	0.492	High	2	0.00643087	12.1737	3
IsMasterProtein	194212541	PREDICTED: complement C3-like [Equus caballus]	2.04573	3	4	3	1	1662	185.678	6.8	0.066	High	4	0.00873362	6.31249	3
IsMasterProtein	149722368	PREDICTED: ly6/PLAUR domain-containing protein 3 [Equus caballus]	7.97721	3	11	3	1	351	36.411	6.38	0.585	High	0	0	19.462	3
None	349602714	Alpha-2-macroglobulin-like protein 1-like protein, partial [Equus caballus]	8.35214	3	15	3	1	443	48.527	5.47	0.334	High	0	0	27.4155	3
None	335773136	actin, gamma-enteric smooth muscle-like protein, partial [Equus caballus]	10.7362	3	8	3	1	326	36.707	5.68	0.438	High	0	0	19.4364	3
IsMasterProteinCandidate	953863745	PREDICTED: kallikrein-1 [Equus caballus]	15.7088	3	14	3	1	261	28.787	6.15	0.778	High	0	0	14.343	3
IsMasterProteinCandidate	953857243	PREDICTED: LOW QUALITY PROTEIN: complement C3-like [Equus caballus]	2.07065	3	4	3	1	1642	183.863	6.62	0.067	High	4	0.00873362	6.31249	3
IsMasterProtein	953848624	PREDICTED: liver carboxylesterase-like [Equus caballus]	5.81818	3	4	3	1	550	60.038	5.9	0.269	High	4	0.00873362	6.1299	3
IsMasterProtein	1071927720	keratin, type I cytoskeletal 14 [Equus caballus]	6.48536	3	5	3	1	478	52.118	5.16	0.218	High	2	0.00643087	12.1215	3
IsMasterProtein	953841064	PREDICTED: LOW QUALITY PROTEIN: deleted in malignant brain tumors 1 protein [Equus caballus]	9.57967	3	10	3	1	1023	109.055	5.17	0.194	High	0	0	17.2305	3
IsMasterProteinCandidate	335775539	annexin A1-like protein, partial [Equus caballus]	9.72222	3	7	3	1	288	32.461	6.92	0.585	High	2	0.00643087	12.1737	3
IsMasterProteinCandidate	545178939	PREDICTED: LOW QUALITY PROTEIN: keratin, type I cytoskeletal 16 [Equus caballus]	6.54008	3	5	3	1	474	51.728	5.06	0.241	High	2	0.00643087	12.1215	3
IsMasterProtein	953875960	PREDICTED: serotransferrin [Equus caballus]	4.63097	3	8	3	0	691	76.018	6.33	0.174	High	0	0	19.4922	3
IsMasterProtein	1071927739	keratin 5 [Equus caballus]	10.6239	6	49	3	1	593	62.397	7.81	0.585	High	0	0	68.0134	6
IsMasterProtein	953867681	PREDICTED: lactoperoxidase [Equus caballus]	6.18847	3	11	3	1	711	80.213	8.02	0.245	High	4	0.00873362	9.74846	3
IsMasterProtein	953869413	PREDICTED: LOW QUALITY PROTEIN: mucin-5AC [Equus caballus]	1.61533	6	54	3	1	4643	493.819	6.39	0.105	High	0	0	89.0528	6
IsMasterProteinCandidate	15026997	immunoglobulin gamma 1 heavy chain constant region, partial [Equus caballus]	12.1662	3	10	3	1	337	37.4	7.62	0.896	High	0	0	25.2033	3
IsMasterProtein	15020816	immunoglobulin gamma 1 heavy chain constant region, partial [Equus caballus]	12.1662	3	10	3	1	337	37.415	7.62	0.896	High	0	0	25.2033	3
IsMasterProtein	953870417	PREDICTED: zinc-alpha-2-glycoprotein isoform X1 [Equus caballus]	11.4754	3	11	3	1	305	34.507	5.33	0.668	High	0	0	22.6919	3
IsMasterProtein	126352485	glandular kallikrein precursor [Equus caballus]	15.7088	3	14	3	1	261	28.738	5.03	0.995	High	0	0	14.343	3
IsMasterProtein	545181315	PREDICTED: transcobalamin-1 [Equus caballus]	9.09091	3	6	3	1	429	48.244	6.13	0.468	High	5	0.00922509	4.8177	3
IsMasterProtein	953853591	PREDICTED: small proline-rich protein 2E [Equus caballus]	60.5634	3	14	3	1	71	7.787	8.19	3.642	High	0	0	36.232	3
IsMasterProtein	3021369	myeloid cathelicidin 2 [Equus caballus]	17.8344	3	13	3	1	157	18.141	5.12	0.701	High	2	0.00643087	12.5001	3
None	953864760	PREDICTED: galectin-7 [Equus caballus]	25.8993	3	11	3	1	139	15.58	6.07	1.31	High	0	0	23.0004	3
IsMasterProteinCandidate	953870419	PREDICTED: zinc-alpha-2-glycoprotein isoform X2 [Equus caballus]	12.2807	3	11	3	1	285	32.175	5.22	0.719	High	0	0	22.6919	3
IsMasterProtein	953853673	PREDICTED: protein S100-A9-like isoform X1 [Equus caballus]	9.28962	2	6	2	1	183	20.277	6.51	0.668	High	4	0.00873362	9.12918	2
None	723943091	immmunoglobulin lambda light chain variable region, partial [Equus caballus]	20.5357	4	14	2	0	224	23.387	7.65	2.162	High	0	0	20.0849	4
IsMasterProteinCandidate	149751508	PREDICTED: protein S100-A9-like isoform X2 [Equus caballus]	10.4938	2	6	2	1	162	17.879	6.38	0.778	High	4	0.00873362	9.12918	2
IsMasterProtein	953887856	PREDICTED: major allergen Can f 1-like [Equus caballus]	11.9318	2	13	2	1	176	19.373	5.67	0.874	High	0	0	45.6137	2
None	3021371	myeloid cathelicidin 3 [Equus caballus]	9.41176	2	11	2	1	170	19.287	8.78	0.425	High	4	0.00873362	10.0138	2
IsMasterProtein	194225326	PREDICTED: alpha-1-antiproteinase 2-like [Equus caballus]	4.98812	2	7	2	1	421	46.896	5.57	0.318	High	0	0	14.809	2
IsMasterProtein	545178983	PREDICTED: LOW QUALITY PROTEIN: keratin, type I cytoskeletal 12 [Equus caballus]	3.48361	2	4	2	0	488	52.878	4.82	0.166	High	4	0.00873362	10.4278	2
IsMasterProtein	126514234	latherin [Equus caballus]	10.0877	3	19	2	1	228	24.685	4.45	3.642	High	0	0	41.723	3
IsMasterProtein	953853649	PREDICTED: protein S100-A2 [Equus caballus]	12.8788	2	9	2	1	132	14.611	4.94	0.931	High	0	0	23.9033	2
IsMasterProteinCandidate	723943135	immmunoglobulin lambda light chain variable region, partial [Equus caballus]	17.3333	3	9	2	1	225	23.21	7.71	2.162	High	4	0.00873362	11.0282	3
IsMasterProteinCandidate	723943103	immmunoglobulin lambda light chain variable region, partial [Equus caballus]	25	5	42	2	0	224	23.467	8.05	6.499	High	0	0	58.9331	5
None	723782966	immunoglobulin kappa light chain, partial [Equus caballus]	13.3333	2	11	2	1	210	22.454	7.2	0.995	High	0	0	14.6062	2
IsMasterProteinCandidate	723943115	immmunoglobulin lambda light chain variable region, partial [Equus caballus]	24.8889	5	42	2	0	225	23.292	8.05	6.499	High	0	0	58.9331	5
None	5739345	transferrin, partial [Equus caballus]	26.2295	2	6	2	1	61	6.971	8.5	2.162	High	2	0.00643087	13.5464	2
IsMasterProteinCandidate	335772878	calmodulin-like protein, partial [Equus caballus]	18.705	2	6	2	1	139	15.632	4.21	0.585	High	4	0.00873362	6.85003	2
IsMasterProteinCandidate	545686691	calmodulin [Equus caballus]	17.4497	2	6	2	1	149	16.855	4.27	0.52	High	4	0.00873362	6.85003	2
IsMasterProtein	545179443	PREDICTED: WAP four-disulfide core domain protein 2-like [Equus caballus]	19.1358	2	3	2	1	162	17.225	6.79	0.778	High	4	0.00873362	8.57588	2
IsMasterProteinCandidate	197631775	alpha-1-antitrypsin [Equus caballus]	4.98812	2	7	2	1	421	46.947	5.26	0.35	High	0	0	14.809	2
IsMasterProtein	338710545	PREDICTED: calmodulin [Equus caballus]	17.4497	2	6	2	1	149	16.827	4.22	0.585	High	4	0.00873362	6.85003	2
IsMasterProtein	953886854	PREDICTED: major allergen Equ c 1-like [Equus caballus]	26.1468	7	135	2	1	218	24.836	4.61	5.31	High	0	0	322.502	7
IsMasterProteinCandidate	953880718	PREDICTED: uncharacterized protein LOC100054236 [Equus caballus]	8.84146	2	2	2	1	328	36.625	11.36	0.311	High	5	0.00922509	4.87787	2
IsMasterProteinCandidate	1071034766	keratin 27 [Equus caballus]	3.47826	2	11	2	0	460	49.963	5.1	0.28	High	0	0	26.0791	2
IsMasterProtein	545181443	PREDICTED: secretoglobin family 1D member-like [Equus caballus]	20.4082	2	7	2	1	98	10.804	8.48	1.512	High	0	0	18.5058	2
None	545201378	PREDICTED: annexin A1-like isoform X3 [Equus caballus]	12.3457	2	6	2	1	162	17.909	5.27	1.154	High	4	0.00873362	9.70447	2
IsMasterProtein	18996195	immunoglobulin gamma 5 heavy chain constant region, partial [Equus caballus]	13.4969	3	36	2	1	326	35.862	6.39	0.719	High	0	0	53.454	3
None	953894035	PREDICTED: Ig gamma-1 chain C region [Equus caballus]	11.4815	2	8	2	1	270	30.69	7.9	0.719	High	0	0	18.9012	2
None	6176248	transferrin, partial [Equus caballus]	38.8889	2	4	2	1	54	5.951	8.38	2.162	High	4	0.00873362	5.8794	2
None	1477386	This CDS feature is included to show the translation of the corresponding C_region. Presently translation qualifiers on C_region features are illegal, partial [Equus caballus]	6.20843	2	12	2	1	451	49.532	5.43	0.413	High	0	0	24.6401	2
None	338714707	PREDICTED: protegrin-2-like [Equus caballus]	10.3226	2	11	2	1	155	17.309	7.72	0.468	High	4	0.00873362	10.0138	2
IsMasterProteinCandidate	222144594	serine peptidase inhibitor kazal type 5, partial [Equus caballus]	3.15361	2	5	2	1	983	111.91	8.15	0.089	High	4	0.00873362	11.3606	2
IsMasterProtein	953880833	PREDICTED: histone H3.1-like [Equus caballus]	8.55856	2	2	2	1	222	24.617	11.02	0.52	High	5	0.00922509	4.87787	2
IsMasterProtein	953872815	PREDICTED: serine protease inhibitor Kazal-type 5 isoform X3 [Equus caballus]	3.02734	2	5	2	1	1024	116.643	8.19	0.084	High	4	0.00873362	11.3606	2
None	723943106	immmunoglobulin lambda light chain variable region, partial [Equus caballus]	20.4444	4	14	2	0	225	23.571	7.17	2.162	High	0	0	20.0849	4
IsMasterProtein	723943131	immmunoglobulin lambda light chain variable region, partial [Equus caballus]	17.3333	3	9	2	1	225	23.184	7.74	2.162	High	4	0.00873362	11.0282	3
IsMasterProteinCandidate	291462	lambda-immunoglobulin, partial [Equus caballus]	19.598	3	9	2	1	199	20.404	8.05	1.371	High	4	0.00873362	11.0282	3
IsMasterProtein	1071034740	keratin, type I cytoskeletal 28 [Equus caballus]	3.44828	2	11	2	0	464	50.362	5.25	0.292	High	0	0	26.0791	2
None	3021367	myeloid cathelicidin 1 [Equus caballus]	10.2564	2	11	2	1	156	17.635	9.51	0.585	High	4	0.00873362	10.0138	2
IsMasterProteinCandidate	953872811	PREDICTED: serine protease inhibitor Kazal-type 5 isoform X1 [Equus caballus]	3.11871	2	5	2	1	994	113.109	8.18	0.089	High	4	0.00873362	11.3606	2
IsMasterProteinCandidate	514829653	Chain A, Solution Structure Of Latherin	10.9005	3	19	2	1	211	22.884	4.37	3.642	High	0	0	41.723	3
IsMasterProtein	126352340	thioredoxin [Equus caballus]	20.9524	2	11	2	1	105	11.729	5.24	1.683	High	0	0	16.861	2
IsMasterProtein	723943112	immmunoglobulin lambda light chain variable region, partial [Equus caballus]	24.7788	5	42	2	0	226	23.662	7.71	6.499	High	0	0	58.9331	5
IsMasterProtein	338713575	PREDICTED: serine protease inhibitor Kazal-type 9 [Equus caballus]	25.5814	2	7	2	1	86	9.655	8.18	1.154	High	0	0	15.4916	2
None	953884806	PREDICTED: annexin A1-like isoform X1 [Equus caballus]	10.2041	2	6	2	1	196	21.763	5.11	0.874	High	4	0.00873362	9.70447	2
IsMasterProtein	953853589	PREDICTED: cornifin-A-like [Equus caballus]	30.137	2	7	2	1	73	8.128	8.7	0.931	High	4	0.00873362	9.66105	2
IsMasterProteinCandidate	723943227	immmunoglobulin lambda light chain variable region, partial [Equus caballus]	17.3333	3	9	2	1	225	23.101	7.71	2.162	High	4	0.00873362	11.0282	3
IsMasterProteinCandidate	953872813	PREDICTED: serine protease inhibitor Kazal-type 5 isoform X2 [Equus caballus]	3.35498	2	5	2	1	924	105.002	8.19	0.096	High	4	0.00873362	11.3606	2
IsMasterProtein	953883212	PREDICTED: latherin isoform X1 [Equus caballus]	9.24658	3	47	2	1	292	31.334	4.81	4.012	High	0	0	148.854	3
None	953884808	PREDICTED: annexin A1-like isoform X2 [Equus caballus]	11.6279	2	6	2	1	172	19.184	5.52	0.995	High	4	0.00873362	9.70447	2
None	3892523	transferrin, partial [Equus caballus]	26.2295	2	6	2	1	61	6.88	8.32	4.623	High	2	0.00643087	13.5464	2
IsMasterProtein	300387547	immunoglobulin lambda light chain V-J region, partial [Equus caballus]	9.61538	2	7	2	1	208	21.37	7.05	1.154	High	4	0.00873362	10.9302	2
IsMasterProtein	356494359	immunoglobulin lambda light chain constant region, partial [Equus caballus]	57.5472	4	12	2	1	106	11.373	8.29	2.162	High	0	0	21.7193	4

## Sheet: Peptide groups
Confidence	Annotated Sequence	Modifications	Modifications in Master Proteins	Qvality PEP	Qvality q-value	# Protein Groups	# Proteins	# PSMs	Master Protein Accessions	Positions in Master Proteins	# Missed Cleavages	Theo. MH+ [Da]	XCorr Sequest HT	Confidence Sequest HT	Percolator q-Value Sequest HT	Percolator PEP Sequest HT
High	[R].SSKQSNGKYAASSYLTR.[T]	3xTMT6plex [S/K]		0.0255985	0.00231769	5	158	14	356494363; 300387696; 723943356; 723943221; 723943362	356494363 [58-74]; 300387696 [183-199]; 723943356 [189-205]; 723943221 [184-200]; 356494373 [58-74]; 723943380 [187-203]; 723943362 [182-198]; 723943160 [188-204]	2	2535.41	2.85	High	0.0003217	0.009992
High	[R].EPDVSPELKNEFVEIAQKR.[G]	2xTMT6plex [K9; K18]		0.00398797	0	2	2	17	953886854; 545203567	953886854 [173-191]; 545203567 [142-160]	2	2686.48	3.81	High	0	0.0006133
High	[R].VQLQLESDEDGKYR.[L]	1xTMT6plex [K12]		0.00631851	0	1	1	8	953883212	953883212 [198-211]	1	1908.99	3.29	High	0	0.0008301
High	[K].VNGECTEFSVVADKTEEDGVYSVK.[Y]	1xCarbamidomethyl [C5]; 3xTMT6plex [N-Term; K14; K24; S]		3.34017e-06	0	1	1	35	149738827	149738827 [79-102]	1	3349.71	6.43	High	0	1.367e-07
High	[KR].YEEEINKR.[T]	2xTMT6plex [N-Term; K7]		0.0572726	0.00422608	3	8	4	1071927718; 1073522668; 1071927711	1071927718 [281-288]; 1073522668 [312-319]; 1071927711 [253-260]	1	1538.86	2.75	High	0.000579	0.02102
High	[K].TKEPCHPK.[V]	1xCarbamidomethyl [C5]; 3xTMT6plex [K2; K8; T]		0.0779495	0.00781394	1	1	4	953853589	953853589 [37-44]	1	1683.98	2.53	High	0.003017	0.05192
High	[R].EPDVSPELKNEFVEIAQK.[R]	3xTMT6plex [N-Term; K18; K/S]		0.0043905	0	2	2	13	953886854; 545203567	953886854 [173-190]; 545203567 [142-159]	1	2759.54	4.44	High	0	0.0003034
High	[R].LKYENELTLR.[Q]	1xTMT6plex [K/L]		0.0509199	0.00422608	1	2	2	953867272	953867272 [200-209]	1	1507.87	2.78	High	0.000579	0.01773
High	[R].GKLDNVFNK.[L]	3xTMT6plex [N-Term; K2; K9]		0.00679119	0	2	2	11	110631393; 953883215	110631393 [27-35]; 953883215 [27-35]	1	1722.05	2.65	High	0	0.001789
High	[K].EKIEENGSMR.[V]	2xTMT6plex [N-Term; K2]		0.00945509	0	3	4	12	149738827; 1575778; 545203567	149738827 [48-57]; 1575778 [48-57]; 545203567 [48-57]	1	1650.89	3.35	High	0	0.002817
High	[K].NKYEDEINK.[R]	3xTMT6plex [N-Term; K2; K9]		0.0753496	0.00781394	1	3	1	1071927739	1071927739 [255-263]	1	1840.04	1.4	High	0.001353	0.03102
High	[K].GNEEGSEEKGPEVQEYR.[E]	2xTMT6plex [N-Term; K9]		0.0343737	0.00231769	1	1	1	953845857	953845857 [69-85]	1	2395.18	1.9	High	0.0003217	0.009773
High	[K].ADFTECCPADDKAGCLIPK.[L]	3xCarbamidomethyl [C6; C7; C15]; 3xTMT6plex [N-Term; K12; K19]		0.0619177	0.00609687	1	1	2	969812742	969812742 [162-180]	1	2855.43	2.03	High	0.009342	0.1522
High	[R].EPDVSPELKEEFVK.[I]	3xTMT6plex [N-Term; K9; K14; S]		0.000165811	0	3	4	138	149738827; 1575778; 149738843	149738827 [142-155]; 1575778 [142-155]; 149738843 [142-155]	1	2333.32	4.25	High	0	3.496e-06
High	[K].KCAADESAENCDK.[S]	2xCarbamidomethyl [C2; C11]; 3xTMT6plex [S7; K13; K]		0.0165886	0	1	5	18	969812742	969812742 [52-64]	1	2185.08	2.58	High	0	0.003002
High	[R].ENDPVRGPDGK.[VT]	2xTMT6plex [N-Term; K11]		0.0220017	0.00231769	1	4	1	953872815	953872815 [448-458]; [585-595]	1	1641.9	2.49	High	0.0003217	0.004797
High	[K].KVESGTDTLNIYLEELSK.[KR]	3xTMT6plex [S4; K18; K]		0.0473769	0.00422608	1	4	2	953855615	953855615 [1396-1413]	1	2726.54	1.48	High	0.000579	0.01592
High	[K].EDDLPSDLPALAADFAEDKEICK.[H]	1xCarbamidomethyl [C22]; 3xTMT6plex [N-Term; K19; K23]		0.00239066	0	1	5	3	969812742	969812742 [294-316]	1	3249.68	3.6	High	0	0.0001051
High	[K].CCGAEDKEACFAEEGPK.[L]	3xCarbamidomethyl [C1; C2; C10]; 3xTMT6plex [N-Term; K7; K17]		1.57195e-05	0	1	3	21	969812742	969812742 [557-573]	1	2645.26	5	High	0	3.442e-07
High	[K].KAPQVSTPTLVEIGR.[T]	2xTMT6plex [S/K/T]		0.00378773	0	1	5	30	969812742	969812742 [413-427]	1	2054.24	3.13	High	0	0.0002338
High	[K].ECCHGDLLECADDRADLAK.[Y]	3xCarbamidomethyl [C2; C3; C10]; 2xTMT6plex [N-Term; K19]		0.000253841	0	1	5	8	969812742	969812742 [243-261]	1	2706.27	3.67	High	0	0.0002807
High	[R].VQLQLESDEDGKYR.[L]	2xTMT6plex [N-Term; K12]		1.74531e-06	0	1	1	17	953883212	953883212 [198-211]	1	2138.15	4.92	High	0	1.613e-09
High	[K].KQSALAELVK.[H]	3xTMT6plex [S3; K10; K]		0.00283852	0	1	5	16	969812742	969812742 [524-533]	1	1774.14	3.73	High	0	0.0004732
High	[R].EKEIPDENIVNIINIDDCPSE.[-]	1xCarbamidomethyl [C18]; 2xTMT6plex [N-Term; K2]		0.000137272	0	1	1	9	953891633	953891633 [175-195]	1	2914.48	4.35	High	0	1.579e-06
High	[RK].NKYEEEINK.[R]	3xTMT6plex [N-Term; K2; K9]		0.0322088	0.00231769	2	5	3	1071927718; 1071927711	1071927718 [279-287]; 1071927711 [251-259]	1	1854.06	2.24	High	0.0003217	0.008807
High	[K].HGGPKDEER.[H]	2xTMT6plex [K5; H]		0.0606554	0.00422608	1	1	8	126352669	126352669 [72-80]	1	1482.81	2.05	High	0.002295	0.04708
High	[K].TAHEDIHKE.[-]	1xTMT6plex [K8; H]		0.0103837	0	1	1	1	149751280	149751280 [84-92]	1	1308.67	2.42	High	0	0.001351
High	[K].TAHEDIHKE.[-]	2xTMT6plex [K8; T]		0.00332431	0	1	1	40	149751280	149751280 [84-92]	1	1537.84	3.9	High	0	0.001075
High	[R].KADSGDPVVIACLIK.[G]	1xCarbamidomethyl [C12]; 3xTMT6plex [S4; K15; K]		0.00111916	0	1	1	50	32331167	32331167 [14-28]	1	2273.35	3.6	High	0	3.062e-05
High	[R].LESDEDGKYR.[L]	2xTMT6plex [N-Term; K8]		0.0136924	0	1	2	3	126514234	126514234 [138-147]	1	1669.88	2.92	High	0	0.002173
High	[K].QEPERNECFLTHK.[D]	1xCarbamidomethyl [C8]; 2xTMT6plex [N-Term; K13]		0.0104926	0	1	5	7	969812742	969812742 [94-106]	1	2146.11	3.24	High	0	0.00138
High	[K].EAFSLFDKDGDGTITTK.[E]	3xTMT6plex [N-Term; K8; K17]		0.0541008	0.00422608	1	3	3	338710545	338710545 [15-31]	1	2532.38	2.6	High	0.003424	0.0619
High	[K].LKPEPDAQCAAFQEDPDKFLGK.[Y]	1xCarbamidomethyl [C9]; 4xTMT6plex [N-Term; K2; K18; K22]		2.86188e-06	0	1	6	34	969812742	969812742 [115-136]	1	3420.86	5.4	High	0	7.176e-09
High	[K].VNGECTEFSVVADKTEEDGVYSVK.[Y]	1xCarbamidomethyl [C5]; 2xTMT6plex [K14; K24]		0.00548861	0	1	1	10	149738827	149738827 [79-102]	1	3120.54	3.32	High	0	0.003081
High	[R].NECFLTHKDDHPNLPK.[L]	1xCarbamidomethyl [C3]; 3xTMT6plex [N-Term; K16; K/T]		0.0277917	0.00231769	1	6	10	969812742	969812742 [99-114]	1	2652.42	2.96	High	0.000579	0.0159
High	[R].DKGFDPEK.[I]	3xTMT6plex [N-Term; K2; K8]		0.0958547	0.00932951	1	1	2	953887856	953887856 [154-161]	1	1622.94	2.29	High	0.002295	0.04333
High	[R].RDPATDVAR.[R]	1xTMT6plex [N-Term]		0.0332081	0.00231769	1	1	3	149733147	149733147 [202-210]	1	1229.68	2.81	High	0.0003217	0.009251
High	[K].LVNEVTEFAK.[K]	2xTMT6plex [N-Term; K10]		0.000529352	0	1	5	25	969812742	969812742 [42-51]	0	1607.94	4.42	High	0	9.241e-05
High	[R].YDIALIQEVR.[D]	1xTMT6plex [N-Term]		0.000529352	0	1	1	10	73532716	73532716 [54-63]	0	1448.83	3.15	High	0	2.411e-05
High	[R].VLDELTLTK.[A]	2xTMT6plex [N-Term; K9]		0.0457099	0.00422608	1	4	1	149723838	149723838 [253-261]	0	1489.92	2.07	High	0.000579	0.01504
High	[K].VSISCPFTSANLPNVK.[S]	1xCarbamidomethyl [C5]; 2xTMT6plex [K16; V/S]		0.000149579	0	1	2	14	548961809	548961809 [148-163]	0	2192.21	4.45	High	0	2.129e-06
High	[K].VPDFNENCPTIVLEK.[K]	1xCarbamidomethyl [C8]; 2xTMT6plex [N-Term; K15]		0.0614093	0.00609687	1	1	1	953861501	953861501 [485-499]	0	2233.19	1.3	High	0.0008504	0.02324
High	[K].GDEGWYWCGVK.[E]	1xCarbamidomethyl [C8]; 2xTMT6plex [N-Term; K11]		0.000143047	0	1	2	21	548961809	548961809 [541-551]	0	1814.89	4.61	High	0	7.045e-06
High	[R].WFQQIPGTAPK.[T]	2xTMT6plex [N-Term; K11]		0.0113682	0	1	1	5	300387547	300387547 [56-66]	0	1731	2.46	High	0	0.00158
High	[K].AETFTFHADICTLPEDEK.[Q]	1xCarbamidomethyl [C11]; 3xTMT6plex [N-Term; K18; T/H]		0.0809964	0.00781394	1	5	2	969812742	969812742 [503-520]	0	2811.45	1.18	High	0.001583	0.04006
High	[R].IAAVVDVIR.[E]	1xTMT6plex [N-Term]		0.00231789	0	1	1	15	953851263	953851263 [110-118]	0	1184.76	3.29	High	0	9.936e-05
High	[K].LAGLEDALQK.[A]	2xTMT6plex [N-Term; K10]		0.000654965	0	1	4	15	1071927711	1071927711 [427-436]	0	1515.91	3.91	High	0	1.099e-05
High	[R].ISTNILDLR.[D]	1xTMT6plex [N-Term]		0.0616629	0.00609687	1	1	2	46578151	46578151 [792-800]	0	1273.77	2.33	High	0.0008504	0.02428
High	[K].AETFTFHADICTLPEDEK.[Q]	1xCarbamidomethyl [C11]; 2xTMT6plex [K18; A/T]		0.00727453	0	1	5	8	969812742	969812742 [503-520]	0	2582.28	2.85	High	0	0.000733
High	[R].GSWGTVCDDSWDINDANVVCR.[Q]	2xCarbamidomethyl [C7; C20]; 1xTMT6plex [S/G]		0.000352977	0	1	1	3	953841064	953841064 [207-227]	0	2655.18	2.92	High	0	3.723e-06
High	[K].AGALNLDITGQLK.[S]	2xTMT6plex [N-Term; K13]		0.0123209	0	1	1	2	149733557	149733557 [274-286]	0	1772.07	2.31	High	0	0.001818
High	[K].FVYHLSDLCK.[K]	1xCarbamidomethyl [C9]; 2xTMT6plex [N-Term; K10]		0.0113682	0	1	1	8	335772891	335772891 [84-93]	0	1739.96	2.93	High	0	0.001584
High	[K].FVYHLSDLCK.[K]	1xCarbamidomethyl [C9]; 3xTMT6plex [N-Term; S6; K10]		0.0029377	0	1	1	17	335772891	335772891 [84-93]	0	1969.12	2.83	High	0	0.003093
High	[K].SIVPAPPLVACVK.[R]	1xCarbamidomethyl [C11]; 2xTMT6plex [K13; S]		0.0909772	0.00932951	1	3	2	164243	164243 [45-57]	0	1809.11	1.78	High	0.001583	0.04009
High	[R].VCGLCGNFDDNAINDFTTR.[S]	2xCarbamidomethyl [C2; C5]; 1xTMT6plex [N-Term]		1.215e-05	0	1	1	6	953869415	953869415 [896-914]	0	2418.1	4.55	High	0	1.048e-08
High	[R].VLDELTLSK.[T]	2xTMT6plex [N-Term; K9]		0.00528513	0	1	2	4	953867272	953867272 [222-230]	0	1475.91	3.11	High	0	0.002318
High	[R].EAPNMQNQR.[C]	1xTMT6plex [N-Term]		0.0116904	0	1	1	1	46578151	46578151 [258-266]	0	1316.66	2.47	High	0	0.001661
High	[R].DLTDYLMK.[I]	2xTMT6plex [N-Term; K8]		0.00803825	0	1	8	6	149689874	149689874 [186-193]	0	1456.81	3.66	High	0	0.0008701
High	[K].LDSLLAEQLQSK.[K]	2xTMT6plex [N-Term; K12]		9.53853e-05	0	1	1	19	953864464	953864464 [436-447]	0	1803.06	4.11	High	0	1.149e-06
High	[K].NVAILVPENWK.[T]	2xTMT6plex [N-Term; K11]		0.00311432	0	1	1	15	46578151	46578151 [76-86]	0	1741.04	3.45	High	0	0.0002738
High	[K].ADSGDPVVIACLIK.[G]	1xCarbamidomethyl [C11]; 2xTMT6plex [K14; S/A]		0.00109634	0	1	1	24	32331167	32331167 [15-28]	0	1916.09	3.53	High	0	2.701e-05
High	[R].SQSVVGNALEFGNSWK.[FN]	2xTMT6plex [K16; S]		0.000433748	0	2	2	6	953869413; 953869415	953869413 [1050-1065]; 953869415 [915-930]	0	2181.17	3.31	High	0	8.586e-06
High	[R].ILSQNNNGVFSVDVTNLR.[K]	1xTMT6plex [N-Term]		0.0304239	0.00231769	1	2	3	548961809	548961809 [298-315]	0	2219.2	1.76	High	0.004231	0.06889
High	[R].VSVAPALGLIK.[N]	2xTMT6plex [K11; V/S]		0.00142331	0	1	1	12	953871455	953871455 [44-54]	0	1526.01	3.37	High	0	0.0009056
High	[R].DTECPGAK.[K]	1xCarbamidomethyl [C4]; 2xTMT6plex [N-Term; K8]		0.0863789	0.00932951	1	1	3	149733299	149733299 [95-102]	0	1335.7	2.34	High	0.001583	0.03739
High	[K].TEEDGVYSLNYDGYNVFR.[I]	1xTMT6plex [T]		8.54357e-07	0	1	2	30	1575778	1575778 [93-110]	0	2370.11	6.07	High	0	1.253e-08
High	[R].EFIFIDDK.[N]	2xTMT6plex [N-Term; K8]		0.00579864	0	1	3	11	953855615	953855615 [1053-1060]	0	1484.84	3.37	High	0	0.0009797
High	[R].RPCFSALELDEGYVPK.[E]	1xCarbamidomethyl [C3]; 2xTMT6plex [K16; R/S]		5.61031e-06	0	1	5	34	969812742	969812742 [484-499]	0	2339.25	4.45	High	0	1.944e-08
High	[R].AFDLDGDGHINVDELK.[Q]	2xTMT6plex [N-Term; K16]		0.00146296	0	1	1	11	545207338	545207338 [92-107]	0	2216.16	3.12	High	0	0.0004734
High	[R].WGLFNEYNDDQK.[F]	2xTMT6plex [N-Term; K12]		0.0253145	0.00231769	1	1	2	46578151	46578151 [163-174]	0	1987	1.93	High	0.0003217	0.006021
High	[K].DMVTQASPYLFEATEK.[R]	2xTMT6plex [N-Term; K16]		0.000339891	0	1	1	3	46578151	46578151 [55-70]	0	2288.19	3.81	High	0	2.674e-05
High	[K].YLVFKPLR.[E]	2xTMT6plex [N-Term; K5]		0.0108265	0	1	1	14	32331167	32331167 [266-273]	0	1493.96	2.8	High	0	0.002316
High	[R].VEVTLPSSYDSAVCGLCGNMDR.[N]	2xCarbamidomethyl [C14; C17]; 1xTMT6plex [N-Term]		0.000975513	0	1	1	2	953864464	953864464 [1178-1199]	0	2659.24	3.12	High	0	2.196e-05
High	[R].YYPLGEAFYPGPECER.[R]	1xCarbamidomethyl [C14]; 1xTMT6plex [N-Term]		0.000263614	0	1	1	10	953864464	953864464 [1777-1792]	0	2177.02	4.48	High	0	0.0004908
High	[K].IVETALTPDSCYPD.[-]	1xCarbamidomethyl [C11]; 1xTMT6plex [N-Term]		0.00907047	0	1	1	10	335772891	335772891 [145-158]	0	1809.88	3.93	High	0	0.001552
High	[R].LLDEDDTGTVEFK.[E]	2xTMT6plex [N-Term; K13]		7.05064e-05	0	1	2	8	953853168	953853168 [120-132]	0	1940.03	3.85	High	0	6.661e-07
High	[R].WEDIQNSGCPPLVQSTGLVK.[N]	1xCarbamidomethyl [C9]; 2xTMT6plex [N-Term; K20]		8.63205e-07	0	1	2	13	548961809	548961809 [388-407]	0	2686.43	7.04	High	0	1.037e-10
High	[R].AIIMDLQTPQTTTADEEVTVK.[L]	1xOxidation [M4]; 2xTMT6plex [N-Term; K21]		0.0232489	0.00231769	1	1	1	953851263	953851263 [35-55]	0	2778.48	2.3	High	0.0003217	0.005239
High	[R].AIIMDLQTPQTTTADEEVTVK.[L]	2xTMT6plex [N-Term; K21]		2.04077e-05	0	1	1	13	953851263	953851263 [35-55]	0	2762.49	5.79	High	0	1.975e-06
High	[K].WELLQQVDTSTR.[T]	1xTMT6plex [N-Term]		0.00512427	0	1	1	3	149714785	149714785 [203-214]	0	1704.91	2.91	High	0	0.000398
High	[R].IIGGLLDAK.[G]	2xTMT6plex [N-Term; K9]		0.0120223	0	1	1	2	149699777	149699777 [103-111]	0	1357.88	2.22	High	0	0.001739
High	[-].SGPTSTPSVSLFPPSSEELSANK.[A]	2xTMT6plex [K23; S]		0.0123642	0	1	1	4	356494363	356494363 [1-23]	0	2777.46	2.76	High	0.0003217	0.006373
High	[R].EWEPICGIDGK.[T]	1xCarbamidomethyl [C6]; 2xTMT6plex [N-Term; K11]		0.0011115	0	1	1	9	953872029	953872029 [57-67]	0	1761.92	3.47	High	0	2.762e-05
High	[K].VNGECTEFPMVFDK.[T]	1xCarbamidomethyl [C5]; 1xOxidation [M10]; 2xTMT6plex [N-Term; K14]		0.00323422	0	1	2	6	1575778	1575778 [79-92]	0	2147.06	3.21	High	0	0.000178
High	[K].ILPTVDGSLGLK.[I]	1xTMT6plex [I/K]		0.00533986	0	2	2	5	110631393; 953883215	110631393 [92-103]; 953883215 [92-103]	0	1441.88	2.87	High	0	0.0004275
High	[K].GFIEGLTK.[G]	2xTMT6plex [N-Term; K8]		0.0323319	0.00231769	1	1	3	126352669	126352669 [34-41]	0	1322.81	3.11	High	0.000579	0.01319
High	[K].FSSPFTQVK.[E]	2xTMT6plex [N-Term; K9]		0.0220017	0.00231769	1	1	8	73532716	73532716 [140-148]	0	1498.87	3.12	High	0.003424	0.06084
High	[R].IIGGWECK.[N]	1xCarbamidomethyl [C7]; 2xTMT6plex [N-Term; K8]		0.021211	0.00231769	1	2	4	126352485	126352485 [25-32]	0	1420.8	2.69	High	0.0003217	0.00452
High	[K].TFDGYVFR.[F]	1xTMT6plex [T]		0.059912	0.00422608	1	1	6	953869415	953869415 [85-92]	0	1233.65	2.48	High	0.007181	0.1094
High	[R].EQNICPEDLAVIPMTANR.[F]	1xCarbamidomethyl [C5]; 1xOxidation [M14]; 1xTMT6plex [N-Term]		0.016353	0	1	1	2	953851263	953851263 [119-136]	0	2316.15	2.08	High	0	0.00294
High	[R].EQNICPEDLAVIPMTANR.[F]	1xCarbamidomethyl [C5]; 1xTMT6plex [N-Term]		1.51888e-05	0	1	1	10	953851263	953851263 [119-136]	0	2300.16	5.42	High	0	2.816e-07
High	[K].LPMVLDQGR.[V]	1xTMT6plex [N-Term]		0.00443597	0	1	1	4	953864464	953864464 [721-729]	0	1257.72	2.6	High	0.000579	0.01435
High	[R].ETVAVYVAVK.[E]	2xTMT6plex [N-Term; K10]		0.00501976	0	1	2	4	548961809	548961809 [558-567]	0	1536.94	2.95	High	0	0.0003825
High	[K].YVTLPVADQDTCVK.[H]	1xCarbamidomethyl [C12]; 2xTMT6plex [K14; Y/T]		0.000458249	0	1	1	7	149699777	149699777 [239-252]	0	2067.12	4.34	High	0	2.729e-05
High	[R].LPPGTIGTCVELCSGDESCPR.[G]	3xCarbamidomethyl [C9; C13; C19]; 1xTMT6plex [N-Term]		0.00669848	0	1	1	1	545179443	545179443 [113-133]	0	2534.19	2.8	High	0	0.000632
High	[K].QSALAELVK.[H]	2xTMT6plex [K9; Q/S]		0.00236615	0	1	5	16	969812742	969812742 [525-533]	0	1416.88	4.11	High	0	0.0001031
High	[K].ILPTVDGSLGLK.[I]	2xTMT6plex [N-Term; K12]		1.69532e-05	0	2	2	43	110631393; 953883215	110631393 [92-103]; 953883215 [92-103]	0	1671.05	4.4	High	0	6.263e-08
High	[K].ELLEASLK.[M]	2xTMT6plex [N-Term; K8]		0.0878818	0.00932951	1	1	1	953848624	953848624 [293-300]	0	1360.85	1.5	High	0.001583	0.03845
High	[R].FDCALGPEVVNVAK.[F]	1xCarbamidomethyl [C3]; 2xTMT6plex [N-Term; K14]		1.2086e-06	0	1	2	26	548961809	548961809 [256-269]	0	1977.09	5.6	High	0	1.869e-10
High	[R].TVSPLASNMLK.[M]	2xTMT6plex [K11; T/S]		0.00271458	0	1	4	14	26189924	26189924 [51-61]	0	1618.96	3.77	High	0	0.000159
High	[R].IDNNLEYFR.[R]	1xTMT6plex [N-Term]		0.00686156	0	1	1	2	228008197	228008197 [297-305]	0	1412.74	2.92	High	0	0.0006621
High	[K].YSIVELEDPNSNR.[I]	1xTMT6plex [N-Term]		0.00470267	0	1	2	4	953855615	953855615 [156-168]	0	1764.9	2.8	High	0	0.0003423
High	[K].ALEGVFQK.[V]	2xTMT6plex [N-Term; K8]		0.0206007	0.00231769	2	2	13	110631393; 953883215	110631393 [50-57]; 953883215 [50-57]	0	1349.82	3.39	High	0.0008504	0.0253
High	[R].EIVLDCPDGSTMPYR.[Y]	1xCarbamidomethyl [C6]; 1xTMT6plex [N-Term]		0.00148829	0	1	1	6	953857134	953857134 [394-408]	0	1981.96	3.76	High	0	7.524e-05
High	[K].LDNVFNK.[L]	2xTMT6plex [N-Term; K7]		0.0479477	0.00422608	2	2	8	110631393; 953883215	110631393 [29-35]; 953883215 [29-35]	0	1307.77	3.27	High	0.0008504	0.02397
High	[K].LIQTPEDLEK.[L]	2xTMT6plex [N-Term; K10]		0.00621093	0	1	2	2	149732274	149732274 [34-43]	0	1643.96	3.51	High	0.0003217	0.004444
High	[K].NADVLVAEPNPPGNDQPYTEQMGK.[C]	2xTMT6plex [N-Term; K24]		7.604e-05	0	1	1	2	46578151	46578151 [101-124]	0	3042.52	3.5	High	0	2.565e-07
High	[K].SLHTLFGDK.[L]	3xTMT6plex [H3; K9; S]		0.0634718	0.00609687	1	5	8	969812742	969812742 [65-73]	0	1705.03	1.85	High	0.0008504	0.0243
High	[K].SLHTLFGDK.[L]	2xTMT6plex [K9; S]		0.0110552	0	1	5	28	969812742	969812742 [65-73]	0	1475.86	3.38	High	0.0003217	0.003534
High	[R].TAAENEFVTLK.[K]	2xTMT6plex [K11; T]		0.0349063	0.00231769	1	5	4	1071927711	1071927711 [261-271]	0	1680.96	1.92	High	0.007181	0.1094
High	[K].ELPSFVGEK.[V]	2xTMT6plex [N-Term; K9]		0.00430096	0	1	1	7	953853649	953853649 [76-84]	0	1463.85	3.34	High	0	0.0003137
High	[K].AWGSEQDLQGVFR.[A]	1xTMT6plex [N-Term]		0.0015616	0	1	1	3	545207338	545207338 [79-91]	0	1721.88	3.09	High	0	5.371e-05
High	[R].LNQDDPNTYHFVVSEPLGR.[N]	1xTMT6plex [N-Term]		4.18994e-06	0	1	1	13	73532716	73532716 [77-95]	0	2430.23	6.86	High	0	1.77e-07
High	[KR].DAEAWFNEK.[S]	2xTMT6plex [N-Term; K9]		0.00568038	0	1	8	4	149723838	1071034740 [276-284]; 149723838 [330-338]	0	1567.82	3.26	High	0	0.0004761
High	[K].VNGECTEFPMVFDK.[T]	1xCarbamidomethyl [C5]; 2xTMT6plex [N-Term; K14]		0.000246962	0	1	2	16	1575778	1575778 [79-92]	0	2131.06	4.49	High	0	4.484e-06
High	[K].VNGECTEFPMVFDK.[T]	1xCarbamidomethyl [C5]; 1xTMT6plex [K14]		0.0601587	0.00422608	1	2	3	1575778	1575778 [79-92]	0	1901.9	2.47	High	0.000579	0.0225
High	[R].EEGNSFTAFPDQPWR.[V]	1xTMT6plex [N-Term]		0.000160765	0	1	1	8	953871453	953871453 [115-129]	0	2009.96	4.46	High	0	0.000126
High	[R].VMPICLPSK.[D]	1xCarbamidomethyl [C5]; 2xTMT6plex [N-Term; K/S]		0.0491125	0.00422608	1	1	7	149699777	149699777 [203-211]	0	1502.88	2.9	High	0.000579	0.01679
High	[K].DNTYSLSSTLTLPK.[A]	2xTMT6plex [N-Term; K14]		0.00217895	0	1	2	7	488146	488146 [190-203]	0	1998.12	2.89	High	0	8.955e-05
High	[-].GGPTSAPSVSLFPPSSEELSANK.[A]	2xTMT6plex [K23; G/S]		0.000180677	0	0	2	7		356494353 [1-23]; 356494355 [1-23]	0	2717.44	4.63	High	0	1.209e-05
High	[-].GGTPSAPSVSLFPPSSEELSANK.[A]	2xTMT6plex [K23; G/S]		0.000180677	0	1	1	8	356494345	356494345 [1-23]	0	2717.44	4.74	High	0	6.659e-06
High	[R].YIITETLGK.[I]	2xTMT6plex [N-Term; K9]		0.0027711	0	1	1	30	545181441	545181441 [75-83]	0	1495.91	3.85	High	0	0.0001997
High	[R].LPNTPLQELGQK.[V]	2xTMT6plex [N-Term; K12]		0.00236615	0	1	1	11	953869415	953869415 [1208-1219]	0	1796.07	3.96	High	0	0.000793
High	[-].GGPLSPPSVSLFPPSSEELSANK.[A]	2xTMT6plex [N-Term; K23]		0.0147486	0	1	1	2	356494359	356494359 [1-23]	0	2755.49	3.04	High	0.0003217	0.008086
High	[R].AGLLVEQSSVYVK.[V]	2xTMT6plex [N-Term; K13]		0.00826302	0	1	1	6	953869415	953869415 [160-172]	0	1851.1	2.53	High	0	0.001729
High	[R].TPEVTCVVVDVSQENPDVK.[F]	1xCarbamidomethyl [C6]; 2xTMT6plex [N-Term; K19]		8.06116e-05	0	1	4	3	15020816	15020816 [144-162]; 18996197 [131-149]	0	2573.35	3.75	High	0	8.155e-06
High	[R].LNQDDPNTYHFVVSEPLGR.[N]	2xTMT6plex [N-Term; S/H/T]		0.00255185	0	1	1	9	73532716	73532716 [77-95]	0	2659.39	2.35	High	0	0.0001173
High	[R].VPDTITEWK.[A]	2xTMT6plex [N-Term; K9]		0.00414151	0	1	1	5	194211675	194211675 [761-769]	0	1546.89	3	High	0	0.0002734
High	[-].GGPTSTPSVSLFPPSSEELSANK.[A]	1xTMT6plex [K23]		0.00604261	0	1	2	8	356494349	356494349 [1-23]; 356494373 [1-23]	0	2518.29	3.97	High	0	0.000572
High	[R].VAYDLVYNVR.[V]	1xTMT6plex [N-Term]		0.00281909	0	1	1	7	953864464	953864464 [749-758]	0	1440.8	2.61	High	0	0.0001398
High	[R].TAVPNLCQLCVGK.[G]	2xCarbamidomethyl [C7; C10]; 2xTMT6plex [K13; T]		0.0528023	0.00422608	1	3	4	164243	164243 [181-193]	0	1918.07	3	High	0.001353	0.03471
High	[R].GSWGTVCDDDWDTNDANVVCR.[Q]	2xCarbamidomethyl [C7; C20]; 1xTMT6plex [G/S]		0.000158571	0	1	1	6	953841064	953841064 [335-355]; [453-473]; [624-644]	0	2671.14	3.69	High	0	9.214e-07
High	[R].IIPSPENPNEDILER.[H]	1xTMT6plex [N-Term]		4.45007e-05	0	1	1	33	335772891	335772891 [45-59]	0	1965.05	4.76	High	0	1.008e-07
High	[R].VCSTWGDFHYK.[T]	1xCarbamidomethyl [C2]; 3xTMT6plex [N-Term; S3; K11]		0.0789505	0.00781394	2	2	1	953869413; 953869415	953869413 [79-89]; 953869415 [74-84]	0	2087.1	2.03	High	0.001353	0.03306
High	[R].VCSTWGDFHYK.[T]	1xCarbamidomethyl [C2]; 2xTMT6plex [K11; V/S]		0.00164981	0	2	2	10	953869413; 953869415	953869413 [79-89]; 953869415 [74-84]	0	1857.94	3.05	High	0	0.0007359
High	[K].GVVGGSVAVLCPYNPK.[E]	1xCarbamidomethyl [C11]; 2xTMT6plex [N-Term; K16]		0.000346968	0	1	2	3	548961809	548961809 [362-377]	0	2075.17	2.86	High	0	0.0001702
High	[K].ENTLNSDLLQIR.[V]	1xTMT6plex [N-Term]		0.00307183	0	1	1	2	953861423	953861423 [280-291]	0	1644.91	2.54	High	0	0.0001624
High	[R].QVAELFNPENK.[N]	2xTMT6plex [N-Term; K11]		0.0186783	0.00231769	1	1	3	545181315	545181315 [165-175]	0	1746.98	2.7	High	0.007181	0.1102
High	[R].QFPEPMPVVLK.[A]	1xOxidation [M6]; 2xTMT6plex [N-Term; K11]		0.0311244	0.00231769	1	1	2	149733557	149733557 [307-317]	0	1759.02	2.73	High	0.0003217	0.009073
High	[R].QFPEPMPVVLK.[A]	2xTMT6plex [N-Term; K11]		0.00462261	0	1	1	19	149733557	149733557 [307-317]	0	1743.03	3.52	High	0	0.002605
High	[-].GGPTSTPSVSLFPPSSEELSANK.[A]	2xTMT6plex [K23; S/G]		3.76082e-05	0	1	2	18	356494349	356494349 [1-23]; 356494373 [1-23]	0	2747.45	5.77	High	0	7.521e-08
High	[R].SLFTDLVAEK.[D]	2xTMT6plex [K10; S]		0.00583861	0	1	1	6	194211675	194211675 [72-81]	0	1580.93	2.73	High	0.0003217	0.008342
High	[K].SYLLSDVPIDGAFNYK.[F]	2xTMT6plex [K16; S]		2.33326e-05	0	1	1	48	953851263	953851263 [70-85]	0	2260.23	4.87	High	0	3.262e-08
High	[K].EIPAWVALDPAAR.[D]	1xTMT6plex [N-Term]		0.00141357	0	1	2	7	953870417	953870417 [170-182]	0	1637.92	2.69	High	0	0.0009137
High	[R].YRPGTVALR.[E]	1xTMT6plex [N-Term]		0.0639995	0.00609687	1	8	1	953880833	953880833 [42-50]	0	1261.76	2.38	High	0.0008504	0.02469
High	[K].YPNCAYQTSQK.[E]	1xCarbamidomethyl [C4]; 2xTMT6plex [N-Term; K11]		0.0451689	0.00422608	1	1	1	133215	133215 [92-102]	0	1817.93	1.62	High	0.000579	0.01479
High	[R].ALYEAGER.[R]	1xTMT6plex [N-Term]		0.0933799	0.00932951	1	3	1	38604884	38604884 [205-212]	0	1137.61	2.47	High	0.001841	0.04166
High	[R].ISEFENDEHIILYLVNFDK.[D]	2xTMT6plex [K19; I/S]		0.00982251	0	1	2	2	1575778	1575778 [111-129]	0	2796.49	2.31	High	0	0.001229
High	[K].CLENGAGDVAFVK.[D]	1xCarbamidomethyl [C1]; 2xTMT6plex [N-Term; K13]		0.0937873	0.00932951	1	4	1	255653068	255653068 [217-229]	0	1837.99	1.21	High	0.001841	0.04194
High	[K-].ATVVCLISDFSPSGLEVIWK.[V]	1xCarbamidomethyl [C5]; 2xTMT6plex [N-Term; K20]		0.0792874	0.00781394	6	170	2	356494359; 356494363; 300387696; 723943356; 723943221; 723943362	356494359 [24-43]; 356494363 [24-43]; 300387696 [149-168]; 723943356 [155-174]; 723943221 [150-169]; 723943112 [155-174]; 356494373 [24-43]; 356494355 [24-43]; 723943380 [153-172]; 723943362 [148-167]; 723943160 [154-173]	0	2679.48	1.76	High	0.001353	0.03334
High	[K].TLDPELSTTEYVEALQEFISDDAAR.[E]	1xTMT6plex [T]		0.0175053	0.00231769	1	1	2	338712335	338712335 [32-56]	0	3042.5	1.94	High	0.0003217	0.003278
High	[R].GQPFDVLIITTEDGFK.[A]	2xTMT6plex [N-Term; K16]		6.56005e-05	0	1	2	2	338710285	338710285 [87-102]	0	2238.24	3.72	High	0	1.985e-07
High	[K].TTFDEAMADLHTLSEDSYK.[D]	2xTMT6plex [N-Term; K19]		0.0950216	0.00932951	1	1	1	953845857	953845857 [196-214]	0	2632.29	1.4	High	0.002094	0.04268
High	[R].HNLFEDEDTAQFFLVAK.[S]	2xTMT6plex [K17; H]		0.0852708	0.00932951	1	2	8	126352485	126352485 [78-94]	0	2482.3	2.08	High	0.002295	0.04367
High	[K].EIPDENIVNIINIDDCPSE.[-]	1xCarbamidomethyl [C16]; 1xTMT6plex [N-Term]		0.000989007	0	1	1	2	953891633	953891633 [177-195]	0	2428.18	1.93	High	0	2.252e-05
High	[R].LIISEILAK.[L]	2xTMT6plex [N-Term; K9]		0.0119384	0	1	1	3	545181443	545181443 [75-83]	0	1457.97	3.12	High	0.0003217	0.003823
High	[K].CPPVQPPPPCQQK.[C]	2xCarbamidomethyl [C1; C10]; 2xTMT6plex [N-Term; K13]		0.00109258	0	1	1	1	953853591	953853591 [53-65]	0	1991.06	3.52	High	0	2.676e-05
High	[R].LLQLSLEFSPDSK.[G]	2xTMT6plex [N-Term; K/S]		0.000171017	0	2	3	9	953883212; 126514234	953883212 [154-166]; 126514234 [90-102]	0	1935.12	3.61	High	0	4.509e-06
High	[K].LIPHVQWIQDTIAANP.[-]	1xTMT6plex [N-Term]		0.0371305	0.00231769	1	2	2	126352485	126352485 [246-261]	0	2045.14	2.32	High	0.0003217	0.011
High	[R].LLVVYPWTQR.[F]	1xTMT6plex [N-Term]		0.0235075	0.00231769	1	4	8	255683515	255683515 [32-41]	0	1503.89	2.53	High	0.0003217	0.007053
High	[R].EAALVDMVNDGVEDLR.[CK]	1xTMT6plex [N-Term]		0.0789505	0.00781394	1	2	1	149725485	149725485 [86-101]	0	1975	1.16	High	0.001353	0.03303
High	[R].FIYDNNLVSQLETK.[F]	2xTMT6plex [N-Term; K14]		0.00717515	0	1	1	2	545181315	545181315 [112-125]	0	2142.18	1.78	High	0	0.000713
High	[K].VGDFIATDLDTGLASTTVR.[Y]	1xTMT6plex [N-Term]		0.00157777	0	1	1	1	953861423	953861423 [404-422]	0	2181.16	2.59	High	0	5.071e-05
High	[R].GALFLTNYGPC.[-]	1xCarbamidomethyl [C11]; 1xTMT6plex [N-Term]		0.0453484	0.00422608	1	1	1	953872029	953872029 [134-144]	0	1441.73	1.28	High	0.000579	0.01489
High	[R].FLLSDGVCIPIQDCGCTHAGR.[Y]	3xCarbamidomethyl [C8; C14; C16]; 1xTMT6plex [N-Term]		0.000563108	0	1	1	6	953864464	953864464 [2138-2158]	0	2605.25	3.16	High	0	1.119e-05
High	[R].LLEVGGDLQLDSVK.[V]	2xTMT6plex [N-Term; K14]		0.00237429	0	1	1	2	338710285	338710285 [124-137]	0	1944.14	2.82	High	0	0.0001036
High	[R].LNEAALSYVSEIGK.[A]	2xTMT6plex [N-Term; K14]		0.00232587	0	1	1	3	149733557	149733557 [29-42]	0	1952.11	3.57	High	0	0.0001414
High	[K].YPIEHGIITNWDDMEK.[I]	2xTMT6plex [N-Term; K16]		0.034506	0.00231769	1	5	1	149689874	149689874 [71-86]	0	2419.24	1.52	High	0.0003217	0.009816
High	[K].DRPYQVLEFYAR.[E]	1xTMT6plex [N-Term]		0.00503703	0	1	1	7	953886854	953886854 [161-172]	0	1785.95	2.76	High	0	0.0007813
High	[K].NEWNCQQTLDTVFK.[E]	1xCarbamidomethyl [C5]; 2xTMT6plex [N-Term; K14]		0.020676	0.00231769	1	1	1	545181315	545181315 [258-271]	0	2241.14	1.61	High	0.0003217	0.00432
High	[K].LLDNWDSLGTTLGK.[L]	2xTMT6plex [N-Term; K14]		0.0165886	0	1	1	1	545221263	545221263 [69-82]	0	1991.12	2.3	High	0	0.002999
High	[R].EYSTIGNK.[C]	2xTMT6plex [N-Term; K8]		0.0820418	0.00781394	1	1	1	149738517	149738517 [82-89]	0	1369.77	1.83	High	0.001353	0.03497
High	[K].QPCQPPPVCPPK.[C]	2xCarbamidomethyl [C3; C9]; 2xTMT6plex [N-Term; K12]		0.0161786	0	1	1	1	953853591	953853591 [10-21]	0	1863	2.25	High	0	0.002872
High	[K].AAYLQEK.[G]	2xTMT6plex [N-Term; K7]		0.090192	0.00932951	1	5	1	38604884	38604884 [82-88]	0	1280.76	3.21	High	0.001583	0.03983
High	[R].AQPVQVAEGSEPDSFWEALGGK.[A]	2xTMT6plex [N-Term; K22]		0.00521302	0	1	2	1	126352530	126352530 [576-597]	0	2760.42	2.43	High	0	0.0004079
High	[K].GEADAMSLDGGFIYIAGK.[C]	2xTMT6plex [N-Term; K18]		0.0299667	0.00231769	1	4	2	164243	164243 [405-422]	0	2273.19	2.4	High	0.000579	0.01354
High	[K].VDSLTDEINFLR.[A]	1xTMT6plex [N-Term]		0.0119384	0	1	4	2	1071927711	1071927711 [288-299]	0	1650.89	2.57	High	0.000579	0.02214
High	[K].VDALNDEINFLR.[A]	1xTMT6plex [N-Term]		0.0591788	0.00422608	1	1	1	1073522668	1073522668 [347-358]	0	1647.89	1.31	High	0.000579	0.02199
High	[R].LACGVIGIAP.[-]	1xCarbamidomethyl [C3]; 1xTMT6plex [N-Term]		0.0210566	0.00231769	1	1	2	126352669	126352669 [145-154]	0	1199.7	2.15	High	0.0003217	0.004452
High	[K].LAELEDALQK.[A]	2xTMT6plex [N-Term; K10]		0.0183441	0.00231769	1	1	2	1071927739	1071927739 [431-440]	0	1587.94	2.78	High	0.0003217	0.003555
High	[R].DNLTLWTADNAGEEGGEAPEEPQS.[-]	1xTMT6plex [N-Term]		0.0216816	0.00231769	1	1	1	953845857	953845857 [225-248]	0	2759.25	2.4	High	0.0003217	0.004668
High	[R].TDLEMQIESLK.[E]	2xTMT6plex [N-Term; K11]		0.000580785	0	1	2	1	1071927720	1071927720 [239-249]	0	1764.98	2	High	0	8.878e-06
High	[R].GETECQNAEYEQLLDIK.[T]	1xCarbamidomethyl [C5]; 2xTMT6plex [N-Term; K17]		0.00043524	0	1	1	2	1071927726	1071927726 [400-416]	0	2498.25	2.67	High	0	5.387e-06
High	[K].TYGNDCFFCSEVVK.[T]	2xCarbamidomethyl [C6; C9]; 2xTMT6plex [N-Term; K14]		0.0031901	0	1	1	3	338713575	338713575 [60-73]	0	2184.05	3.35	High	0	0.000174
High	[R].FGQGSGPIVLDDVR.[C]	1xTMT6plex [N-Term]		0.00656182	0	1	2	1	953841064	953841064 [243-256]	0	1688.92	2.56	High	0	0.0006094
High	[K].CACSSQEPYFGYSGAFK.[C]	2xCarbamidomethyl [C1; C3]; 2xTMT6plex [N-Term; K17]		0.0111326	0	1	5	1	255653068	255653068 [200-216]; 953875960 [196-212]	0	2417.13	2.36	High	0	0.001532
High	[K].LYNVHGDCSYILSK.[T]	1xCarbamidomethyl [C8]; 2xTMT6plex [N-Term; K14]		0.0481397	0.00422608	1	1	1	953869415	953869415 [374-387]	0	2127.13	1.84	High	0.000579	0.0163
High	[R].ISGLIYEETR.[G]	1xTMT6plex [N-Term]		0.0129419	0	1	5	1	953880833	953880833 [166-175]	0	1409.78	2.5	High	0	0.00197
High	[R].VILEIDNAR.[L]	1xTMT6plex [N-Term]		0.0160063	0	1	2	1	953867272	953867272 [184-192]	0	1271.75	2.62	High	0	0.002835
High	[K].CDEWSVNSGGNIECESAQSTEDCIAK.[I]	3xCarbamidomethyl [C1; C14; C23]; 2xTMT6plex [N-Term; K26]		0.000992409	0	1	3	1	164243	164243 [376-401]	0	3404.51	1.52	High	0	2.262e-05
High	[R].TELEAALQK.[A]	2xTMT6plex [K9; T]		0.00485029	0	1	1	8	1073522668	1073522668 [487-495]	0	1460.87	3.56	High	0	0.0003602
High	[K].TFDGDVFR.[F]	1xTMT6plex [T]		0.0448123	0.00422608	1	4	4	953869413	953869413 [90-97]	0	1185.61	2.44	High	0.0008504	0.02544
High	[R].QLDGILGER.[G]	1xTMT6plex [N-Term]		0.0435886	0.00422608	1	1	1	1071927739	1071927739 [228-236]	0	1229.71	2.59	High	0.000579	0.014
High	[K].SGLLTEEIR.[S]	1xTMT6plex [S]		0.0594221	0.00422608	1	2	2	953855615	953855615 [994-1002]	0	1246.72	1.66	High	0.000579	0.02213
High	[K].ACEPGVDYVYK.[T]	1xCarbamidomethyl [C2]; 2xTMT6plex [N-Term; K11]		0.077619	0.00781394	1	2	1	194212541	194212541 [1535-1545]	0	1758.91	2.12	High	0.001353	0.03234
High	[K].NMQDVVEDYR.[N]	1xTMT6plex [N-Term]		0.0164115	0	1	1	1	1071927718	1071927718 [269-278]	0	1497.72	2.09	High	0	0.002948
High	[K].DVDAAYITK.[V]	2xTMT6plex [N-Term; K9]		0.0171938	0	1	1	1	1071927718	1071927718 [301-309]	0	1453.83	1.86	High	0	0.003192
High	[R].IVTENVPCGTTGVTCSK.[T]	2xCarbamidomethyl [C8; C15]; 2xTMT6plex [N-Term; K/S]		0.00288769	0	1	1	2	953869415	953869415 [810-826]	0	2281.19	2.5	High	0	0.0001459
High	[K].YENELALR.[Q]	1xTMT6plex [N-Term]		0.0497069	0.00422608	1	5	1	149723838	545178983 [212-219]; 149723838 [233-240]	0	1236.68	2.3	High	0.000579	0.01705
High	[K].EVGVGFATR.[K]	1xTMT6plex [N-Term]		0.00533986	0	1	1	2	545225446	545225446 [23-31]	0	1164.66	2.86	High	0	0.0006271
High	[R].AQYEDIAQK.[S]	2xTMT6plex [N-Term; K9]		0.00750329	0	1	1	2	1071927718	1071927718 [367-375]	0	1523.85	3.44	High	0	0.0007725
High	[K].TEEDGVYSVNYDGYNVFR.[I]	1xTMT6plex [T]		0.00660706	0	1	1	2	953886854	953886854 [124-141]	0	2356.09	1.91	High	0	0.000619
High	[R].VLDELTLAR.[AT]	1xTMT6plex [N-Term]		0.0147486	0	1	6	3	1071927720	545178983 [232-240]; 1071927720 [230-238]	0	1258.76	3.12	High	0	0.002461
High	[K].DATNVGDEGGFAPNILENK.[E]	2xTMT6plex [N-Term; K19]		0.0030613	0	1	2	1	388260739	388260739 [203-221]	0	2419.25	3.24	High	0	0.0001612
High	[K].DYLPLCGSDGINYANK.[C]	1xCarbamidomethyl [C6]; 2xTMT6plex [N-Term; K16]		0.00411316	0	1	1	1	953872029	953872029 [107-122]	0	2258.15	2.34	High	0	0.0002711
High	[R].IPITCTASVSLPVIGQVVDLK.[G]	1xCarbamidomethyl [C5]; 2xTMT6plex [N-Term; K21]		1.37708e-06	0	2	2	30	110631393; 953883215	110631393 [127-147]; 953883215 [127-147]	0	2668.57	7.34	High	0	1.647e-09
High	[K].EVLVLWLQGHEK.[L]	2xTMT6plex [N-Term; K12]		7.65641e-05	0	1	1	31	32331167	32331167 [249-260]	0	1909.13	4.31	High	0	2.595e-07
High	[K].NCDLFEEVGEYDFQNALIVR.[Y]	1xCarbamidomethyl [C2]; 1xTMT6plex [N-Term]		1.18207e-05	0	1	5	13	969812742	969812742 [390-409]	0	2660.29	4.83	High	0	9.95e-09
High	[K].EDDLPSDLPALAADFAEDK.[E]	2xTMT6plex [N-Term; K19]		0.0020413	0	1	5	3	969812742	969812742 [294-312]	0	2490.27	3.73	High	0	7.973e-05
High	[R].GFCDLSQPQTLEELDAVLK.[N]	1xCarbamidomethyl [C3]; 2xTMT6plex [N-Term; K19]		0.0118967	0	1	1	4	953867681	953867681 [570-588]	0	2621.39	1.83	High	0.005466	0.08632
High	[R].FWWENPGVFTEK.[Q]	2xTMT6plex [N-Term; K12]		0.00528513	0	1	1	4	953867681	953867681 [644-655]	0	1998.05	2.38	High	0.0003217	0.01203
High	[K].GFFPLGFPEPVK.[V]	2xTMT6plex [N-Term; K12]		0.00147304	0	1	1	27	32331167	32331167 [29-40]	0	1793.04	3.3	High	0	0.001134
High	[R].SLDLDSIIAEVK.[A]	2xTMT6plex [K12; S]		0.000666309	0	2	6	36	1071927739; 1071927711	1071927739 [331-342]; 1071927711 [327-338]	0	1761.04	2.77	High	0	1.128e-05
High	[R].VETDAQTGLPSVVLGECSDDSASISLTLLDNR.[S]	1xCarbamidomethyl [C17]; 1xTMT6plex [T/V]		4.9841e-05	0	2	2	22	110631393; 953883215	110631393 [158-189]; 953883215 [158-189]	0	3591.79	3.82	High	0	4.08e-07
High	[R].AFLEECVYDLCVFNGDR.[A]	2xCarbamidomethyl [C6; C11]; 1xTMT6plex [N-Term]		0.000945823	0	1	1	1	953864464	953864464 [236-252]	0	2336.09	3.2	High	0	2.087e-05
High	[K].CCAEADPPACYATVFDQFTPLVEEPK.[S]	3xCarbamidomethyl [C1; C2; C10]; 2xTMT6plex [N-Term; K26]		0.000271889	0	1	1	7	969812742	969812742 [359-384]	0	3473.65	2.8	High	0	2.373e-06
High	[K].CCAEADPPACYATVFDQFTPLVEEPK.[S]	3xCarbamidomethyl [C1; C2; C10]; 1xTMT6plex [K26]		0.0297409	0.00231769	1	1	2	969812742	969812742 [359-384]	0	3244.48	2.6	High	0.0003217	0.007763
High	[R].FFDSFGDLSNPGAVMGNPK.[V]	2xTMT6plex [N-Term; K19]		0.000504503	0	1	3	4	255683515	255683515 [42-60]	0	2458.25	2.98	High	0	6.977e-06
High	[R].IYFTPDFLAGK.[R]	2xTMT6plex [N-Term; K11]		0.00768626	0	1	1	11	46578151	46578151 [132-142]	0	1729.99	3.48	High	0	0.0008065
High	[R].LLVYTILPDGEVVGDSAK.[Y]	2xTMT6plex [N-Term; K18]		0.00440561	0	1	1	3	194211675	194211675 [540-557]	0	2347.35	2.62	High	0	0.0003052
High	[K].TCNLVANTLGQWNQAFK.[G]	1xCarbamidomethyl [C2]; 2xTMT6plex [K17; T]		0.00035541	0	1	2	8	548961809	548961809 [279-295]	0	2423.29	3.1	High	0	3.781e-06
High	[K].LEQGVQLPLDF.[-]	1xTMT6plex [N-Term]		0.010099	0	1	1	60	953883215	953883215 [239-249]	0	1487.83	2.96	High	0	0.002196
High	[K].CPAPELPGGPSVFIFPPKPK.[D]	1xCarbamidomethyl [C1]; 3xTMT6plex [N-Term; K18; K20]		0.0069805	0	1	2	9	18996195	18996195 [106-125]	0	2822.62	2.7	High	0.0003217	0.004428
High	[R].FAPPQPADPWPFVK.[N]	2xTMT6plex [N-Term; K14]		0.0698505	0.00609687	1	8	1	953848624	953848624 [66-79]	0	2055.15	2.17	High	0.00112	0.02787
High	[R].GMQDLVEDFK.[N]	2xTMT6plex [N-Term; K10]		0.000675526	0	1	3	13	1071927711	1071927711 [241-250]	0	1639.88	3.19	High	0	0.0001066
High	[K].VVFHPDYQEVDIGLIK.[L]	2xTMT6plex [N-Term; K16]		0.00065272	0	1	1	3	149699777	149699777 [177-192]	0	2330.32	2.91	High	0	1.092e-05
High	[R].DYLPIVLGDEMQK.[W]	2xTMT6plex [N-Term; K13]		0.0176316	0.00231769	1	1	3	953867681	953867681 [427-439]	0	1979.09	2.78	High	0.0003217	0.003326
High	[R].ATVTALIESVDGK.[T]	2xTMT6plex [N-Term; K13]		0.00523096	0	1	1	5	46578151	46578151 [624-636]	0	1762.04	2.81	High	0	0.0004101
High	[R].VDLPAQVLTSVSVSQNPDGSVLVQQK.[A]	2xTMT6plex [N-Term; K26]		0.000547848	0	1	1	2	953864464	953864464 [2295-2320]	0	3166.77	4.02	High	0	8.052e-06
High	[K].INIDDLLSK.[Q]	2xTMT6plex [N-Term; K9]		0.004085	0	1	1	4	46578151	46578151 [716-724]	0	1488.9	2.68	High	0	0.0002665
High	[R].VVSVLPIQHQDWLSGK.[E]	3xTMT6plex [K16; H/V/S]		0.0332081	0.00231769	1	2	10	18996195	18996195 [179-194]	0	2493.48	1.56	High	0.0003217	0.009234
High	[R].VVSVLPIQHQDWLSGK.[E]	2xTMT6plex [N-Term; K16]		0.000157486	0	1	2	13	18996195	18996195 [179-194]	0	2264.32	3.69	High	0	0.0002033
High	[K].DVFLGTFLYEYSR.[R]	1xTMT6plex [N-Term]		0.000335254	0	1	5	6	969812742	969812742 [323-335]	0	1838.95	3.67	High	0	3.414e-06
High	[R].ALQVTVPDFLDR.[S]	1xTMT6plex [N-Term]		0.00202038	0	1	1	12	149733557	149733557 [48-59]	0	1602.91	3.63	High	0	0.0009181
High	[K].SNVDLHVLKPEPELVYADLGSSVR.[F]	2xTMT6plex [K9; S]		1.15239e-07	0	1	2	34	548961809	548961809 [232-255]	0	3095.71	5.27	High	0	1.257e-07
High	[K].ISGEWYSIFLASDVK.[E]	2xTMT6plex [K15; I/S]		0.000372916	0	2	3	20	149738827; 1575778	149738827 [33-47]; 1575778 [33-47]	0	2173.19	3.54	High	0	4.705e-05
High	[R].VCGLCGNFDDNAVNDFTTR.[S]	2xCarbamidomethyl [C2; C5]; 1xTMT6plex [N-Term]		0.000565045	0	1	1	2	953869413	953869413 [1031-1049]	0	2404.09	2.76	High	0	8.479e-06
High	[R].VLAGVWPCHGK.[D]	1xCarbamidomethyl [C8]; 2xTMT6plex [N-Term; K11]		0.0154459	0	1	1	4	953864464	953864464 [2254-2264]	0	1681.96	2.64	High	0.0003217	0.009161
High	[K].YYYVCQYCPAGNYVNK.[I]	2xCarbamidomethyl [C5; C8]; 2xTMT6plex [N-Term; K16]		0.0058587	0	1	4	1	26189924	26189924 [165-180]	0	2520.21	2.42	High	0	0.0005
High	[K].VNGECTEFSVVADK.[T]	1xCarbamidomethyl [C5]; 2xTMT6plex [N-Term; K14]		0.0343737	0.00231769	1	1	1	149738827	149738827 [79-92]	0	2013.04	1.52	High	0.0003217	0.00972
High	[R].WCTISPAEAAK.[C]	1xCarbamidomethyl [C2]; 2xTMT6plex [N-Term; K11]		0.0545415	0.00422608	1	4	1	255653068	255653068 [27-37]	0	1691.92	0.85	High	0.000579	0.01959
High	[K].VQVGDDDFVHIR.[V]	1xTMT6plex [N-Term]		0.00234996	0	1	1	2	149742108	149742108 [57-68]	0	1628.86	3.57	High	0	0.000102
High	[R].GQMCGLCGNFNQNQADDFR.[I]	2xCarbamidomethyl [C4; C7]; 1xTMT6plex [N-Term]		0.000582783	0	1	1	1	953869415	953869415 [491-509]	0	2461.06	2.86	High	0	8.949e-06
High	[R].SAYQEAMDISK.[K]	2xTMT6plex [K11; S]		7.12366e-05	0	1	1	20	953845857	953845857 [149-159]	0	1700.89	4.48	High	0	2.29e-07
High	[K].AVLTIDEK.[G]	2xTMT6plex [N-Term; K8]		0.0792874	0.00781394	1	17	1	194225326	194225326 [363-370]	0	1346.83	1.46	High	0.001353	0.03327
High	[K].CIDCLEYSDACSK.[D]	3xCarbamidomethyl [C1; C4; C11]; 2xTMT6plex [N-Term; K13]		0.0634718	0.00609687	1	1	1	953872029	953872029 [94-106]	0	2078.96	2.19	High	0.0008504	0.02438
High	[K].CIDCLEYSDACSK.[D]	3xCarbamidomethyl [C1; C4; C11]; 1xTMT6plex [K13]		0.0441084	0.00422608	1	1	1	953872029	953872029 [94-106]	0	1849.8	2.64	High	0.000579	0.01424
High	[R].SEVVFNTMEQGR.[W]	1xTMT6plex [S]		9.28003e-05	0	1	1	6	338710285	338710285 [61-72]	0	1625.82	4.1	High	0	3.626e-07
High	[R].SSSNMAIVEVK.[M]	2xTMT6plex [K11; S]		0.0759903	0.00781394	1	3	2	953855615	953855615 [1363-1373]	0	1622.92	1.78	High	0.001353	0.03149
High	[R].TTQQPLEECDFK.[E]	1xCarbamidomethyl [C9]; 2xTMT6plex [K12; T]		0.0252206	0.00231769	1	1	2	3021369	3021369 [88-99]	0	1954	2.49	High	0.0003217	0.005961
High	[R].ESASVTCLVK.[G]	1xCarbamidomethyl [C7]; 2xTMT6plex [N-Term; K10]		0.00832021	0	1	1	2	51831151	51831151 [342-351]	0	1551.88	2.12	High	0	0.0009207
High	[R].VPLTYGGQTK.[I]	2xTMT6plex [N-Term; K10]		0.0170098	0	1	1	2	335772891	335772891 [135-144]	0	1521.9	2.76	High	0	0.003135
High	[R].VVDSLTK.[Q]	2xTMT6plex [N-Term; K7]		0.0871267	0.00932951	1	2	2	545177724	545177724 [206-212]	0	1219.77	2.51	High	0.001583	0.03788
High	[K].VNGAAISQGVQTTKPSK.[Q]	3xTMT6plex [N-Term; K14; K17]		0.084905	0.00932951	1	23	1	723943131	723943131 [174-190]	0	2373.41	2.37	High	0.001583	0.03661
High	[K].FLQPGSPR.[K]	1xTMT6plex [N-Term]		0.0756692	0.00781394	1	5	1	545198791	545198791 [197-204]	0	1130.65	1.26	High	0.001353	0.03122
High	[K].ECLSDGECADNLK.[C]	2xCarbamidomethyl [C2; C8]; 2xTMT6plex [N-Term; K13]		0.0069805	0	1	1	2	149733303	149733303 [47-59]	0	1968.94	2.58	High	0	0.0006796
High	[K].LVSSENFDDYMK.[A]	2xTMT6plex [N-Term; K12]		7.2222e-05	0	1	2	2	953862150	953862150 [11-22]	0	1905.97	3.41	High	0	2.345e-07
High	[K].SVTEQGAELSNEER.[N]	1xTMT6plex [S]		0.0215235	0.00231769	1	1	2	953862979	953862979 [28-41]	0	1777.88	1.82	High	0.0003217	0.00463
High	[K].QAISRPDAVAK.[H]	2xTMT6plex [N-Term; K11]		0.0661607	0.00609687	1	1	1	51831151	51831151 [313-323]	0	1613.97	2.12	High	0.0008504	0.02588
High	[K].TITAELSPAEYVEAVQEFIPDEATEK.[A]	2xTMT6plex [N-Term; K26]		2.47289e-07	0	1	1	20	338712333	338712333 [32-57]	0	3338.73	6.26	High	0	1.701e-11
High	[R].VFLHSLDISSFDDLISK.[L]	3xTMT6plex [N-Term; S10; S16]		0.000429302	0	2	2	27	110631393; 953883215	110631393 [222-238]; 953883215 [222-238]	0	2623.5	3.43	High	0	0.0001687
High	[R].VFLHSLDISSFDDLISK.[L]	2xTMT6plex [K/V/H/S]		6.02987e-06	0	2	2	108	110631393; 953883215	110631393 [222-238]; 953883215 [222-238]	0	2394.33	5.96	High	0	3.079e-09
High	[R].NPAFWWLIPDTADTTVK.[S]	2xTMT6plex [N-Term; K17]		0.000174577	0	1	1	12	73532716	73532716 [211-227]	0	2433.32	3.62	High	0	7.422e-06
High	[K].LEQGIQLPLDF.[-]	1xTMT6plex [N-Term]		0.00707715	0	1	1	45	110631393	110631393 [239-249]	0	1501.85	3.04	High	0.0003217	0.004743
High	[R].VVWCAVGPEEER.[K]	1xCarbamidomethyl [C4]; 1xTMT6plex [N-Term]		0.0246653	0.00231769	1	4	1	255653068	255653068 [364-375]	0	1659.84	2.14	High	0.0003217	0.005773
High	[K].AYLEEECPGMLR.[R]	1xCarbamidomethyl [C7]; 1xTMT6plex [N-Term]		0.00823457	0	1	2	3	953870417	953870417 [200-211]	0	1696.82	3.8	High	0	0.0009056
High	[K].LSEEQVAEFK.[E]	2xTMT6plex [N-Term; K10]		0.0149065	0	1	1	3	545207338	545207338 [5-14]	0	1637.92	2.45	High	0.0003217	0.008773
High	[R].SEMECQNQEYK.[T]	1xCarbamidomethyl [C5]; 2xTMT6plex [K11; S]		0.0109784	0	1	1	4	953867272	953867272 [387-397]	0	1903.89	2.76	High	0	0.001487
High	[R].GNPAVSYVR.[L]	1xTMT6plex [N-Term]		0.00378773	0	1	1	3	953864464	953864464 [1104-1112]	0	1191.67	3.29	High	0	0.001845
High	[R].ASITEDTSK.[S]	2xTMT6plex [N-Term; K9]		0.0701438	0.00609687	1	4	3	300386881	300386881 [86-94]	0	1409.79	2.58	High	0.001353	0.03134
High	[K].YVCQAGDDSSGDK.[S]	1xCarbamidomethyl [C3]; 2xTMT6plex [N-Term; K13]		4.2479e-06	0	1	2	13	548961809	548961809 [219-231]	0	1859.88	4.73	High	0	2.274e-09
High	[R].LESDEDGK.[Y]	2xTMT6plex [N-Term; K8]		0.0103837	0	1	2	7	126514234	126514234 [138-145]	0	1350.72	2.99	High	0	0.001738
High	[K].QTWCAEEDR.[V]	1xCarbamidomethyl [C4]; 1xTMT6plex [N-Term]		0.00952081	0	1	1	2	953857134	953857134 [317-325]	0	1423.65	2.36	High	0	0.001168
High	[K].QPCQPPPQEPCAPK.[T]	2xCarbamidomethyl [C3; C11]; 2xTMT6plex [N-Term; K14]		0.00182886	0	1	1	3	953853589	953853589 [23-36]	0	2092.07	2.58	High	0	6.584e-05
High	[K].CSADIAGK.[N]	1xCarbamidomethyl [C1]; 2xTMT6plex [N-Term; K8]		0.0169489	0	1	1	2	46578151	46578151 [187-194]	0	1279.71	3.34	High	0	0.003106
High	[K].AVSSLVQR.[Q]	1xTMT6plex [N-Term]		0.0852708	0.00932951	2	2	7	110631393; 953883215	110631393 [207-214]; 953883215 [207-214]	0	1088.66	2.74	High	0.002787	0.05052
High	[K].AGFAGDDAPR.[A]	1xTMT6plex [N-Term]		0.0545415	0.00422608	1	6	2	149689874	149689874 [21-30]	0	1205.61	1.84	High	0.000579	0.01951
High	[R].ESEAICEK.[F]	1xCarbamidomethyl [C6]; 2xTMT6plex [N-Term; K8]		0.0176951	0.00231769	1	1	5	194211675	194211675 [282-289]	0	1423.75	2.36	High	0.0003217	0.00335
High	[K].CPEPCPPPK.[C]	2xCarbamidomethyl [C1; C5]; 2xTMT6plex [N-Term; K9]		0.0121069	0	1	1	12	953853591	953853591 [22-30]; [31-39]	0	1539.81	3.27	High	0.000579	0.02091
High	[R].ASITQDTSK.[T]	2xTMT6plex [N-Term; K9]		0.00230203	0	1	1	2	347825928	347825928 [67-75]	0	1408.8	2.88	High	0	9.842e-05
High	[K].FEETTADGR.[K]	1xTMT6plex [N-Term]		0.00867202	0	1	1	5	149721423	149721423 [73-81]	0	1254.62	2.62	High	0	0.0009938
High	[R].QADLDQDGK.[V]	2xTMT6plex [N-Term; K9]		0.00273329	0	1	1	3	545207338	545207338 [128-136]	0	1447.78	2.73	High	0	0.0002373
High	[K].DCQDIANK.[G]	1xCarbamidomethyl [C2]; 2xTMT6plex [N-Term; K8]		0.0422357	0.00422608	1	1	2	338722637	338722637 [178-185]	0	1421.75	1.74	High	0.000579	0.01339
High	[K].DDHPNLPK.[L]	2xTMT6plex [N-Term; K8]		0.0179517	0.00231769	1	6	15	969812742	969812742 [107-114]	0	1393.78	3.37	High	0.0008504	0.0231
High	[R].VTVPGNYHR.[Q]	1xTMT6plex [N-Term]		0.0269711	0.00231769	1	1	4	953864464	953864464 [759-767]	0	1271.71	3.27	High	0.0003217	0.00667
High	[K].QEISEINR.[M]	1xTMT6plex [N-Term]		0.0182123	0.00231769	1	4	3	1071927711	1071927711 [379-386]	0	1217.67	2.32	High	0.0003217	0.003514
High	[K].HYEGSTVPEK.[K]	2xTMT6plex [K10; H]		0.0128061	0	1	1	2	149699777	149699777 [253-262]	0	1604.87	3.2	High	0	0.001939
High	[R].DAFTGPGQR.[T]	1xTMT6plex [N-Term]		0.0136924	0	1	2	5	51831151	51831151 [117-125]	0	1177.62	2.53	High	0	0.002171
High	[R].CFEGCECDDR.[F]	3xCarbamidomethyl [C1; C5; C7]; 1xTMT6plex [N-Term]		0.000544097	0	1	1	7	953864464	953864464 [2128-2137]	0	1576.6	3.59	High	0	5.298e-05
High	[K].AELAPDGQGATLR.[I]	2xTMT6plex [N-Term; T11]		0.00424228	0	2	2	6	110631393; 953883215	110631393 [114-126]; 953883215 [114-126]	0	1757	3.04	High	0.0003217	0.004194
High	[K].AELAPDGQGATLR.[I]	1xTMT6plex [N-Term]		2.14865e-05	0	2	2	44	110631393; 953883215	110631393 [114-126]; 953883215 [114-126]	0	1527.83	4.06	High	0	2.831e-08
High	[K].AELAPDGQGATLR.[I]			0.00676789	0	2	2	3	110631393; 953883215	110631393 [114-126]; 953883215 [114-126]	0	1298.67	2.73	High	0	0.0006456
High	[K].SHCIAEVK.[E]	1xCarbamidomethyl [C3]; 2xTMT6plex [K8; S]		0.0135482	0	1	5	18	969812742	969812742 [286-293]	0	1401.79	3.04	High	0	0.00214
High	[R].VGDTEASAVAR.[A]	1xTMT6plex [N-Term]		0.00523096	0	1	1	3	953864745	953864745 [503-513]	0	1304.7	2.97	High	0	0.0004111
High	[R].GCGSGLPGK.[N]	1xCarbamidomethyl [C2]; 2xTMT6plex [N-Term; K9]		0.0191572	0.00231769	1	1	2	149722368	149722368 [82-90]	0	1290.72	2.72	High	0.0003217	0.003824
High	[R].QLTQHAVEGDCDVR.[L]	1xCarbamidomethyl [C11]; 1xTMT6plex [N-Term]		0.014801	0	1	1	1	545192230	545192230 [103-116]	0	1856.91	2.6	High	0	0.002479
High	[K].NEISELNR.[L]	1xTMT6plex [N-Term]		0.0460746	0.00422608	1	1	2	1073522668	1073522668 [438-445]	0	1203.65	2.68	High	0.000579	0.01528
High	[K].DSYVGDEAQSK.[R]	2xTMT6plex [N-Term; K11]		0.0016273	0	1	6	4	149689874	149689874 [53-63]	0	1656.85	3.21	High	0	7.071e-05
High	[K].ESQTVSITKPK.[E]	3xTMT6plex [N-Term; K9; K11; S]		0.000420546	0	1	1	27	32331167	32331167 [202-212]	0	1905.16	3.2	High	0	2.533e-05
High	[K].VGGHAGEYGAEALER.[M]	1xTMT6plex [N-Term]		0.000664025	0	1	6	2	313500	313500 [18-32]	0	1744.88	3.68	High	0	1.127e-05
High	[K].SQTYICNVAHPASSTK.[V]	1xCarbamidomethyl [C6]; 3xTMT6plex [S1; S13; K16]		0.0448123	0.00422608	2	5	1	15027003; 15027001	15027003 [78-93]; 15027001 [78-93]; 18996197 [78-93]	0	2451.33	1.71	High	0.000579	0.01459
High	[K].SQTYICNVAHPASSTK.[V]	1xCarbamidomethyl [C6]; 2xTMT6plex [K16; S]		0.000348161	0	2	5	2	15027003; 15027001	15027003 [78-93]; 15027001 [78-93]; 18996197 [78-93]	0	2222.16	3.73	High	0	3.649e-06
High	[R].GCVQDEFCTR.[D]	2xCarbamidomethyl [C2; C8]; 1xTMT6plex [N-Term]		0.0304239	0.00231769	1	1	3	149722368	149722368 [193-202]	0	1500.68	1.7	High	0.001353	0.0333
High	[K].ESGPGLVK.[SLI]	2xTMT6plex [K8; E/S]		0.0312428	0.00231769	1	4	5	300386846	300386846 [25-32]	0	1244.76	3.32	High	0.0003217	0.008412
High	[K].VDDAVTTDGVQTTR.[S]	1xTMT6plex [N-Term]		1.29248e-05	0	1	1	7	300387696	300387696 [169-182]	0	1706.88	3.62	High	0	1.168e-08
High	[KR].ALPAPVER.[T]	1xTMT6plex [N-Term]		0.0249412	0.00231769	2	5	4	15027001; 18996195	15027001 [213-220]; 18996195 [204-211]; 18996197 [202-209]	0	1081.66	2.59	High	0.000579	0.01638
High	[K].ADFAEVSK.[I]	2xTMT6plex [N-Term; K8]		0.0224915	0.00231769	1	5	19	969812742	969812742 [225-232]	0	1324.75	2.91	High	0.0003217	0.006821
High	[K].SPLPEGVR.[V]	1xTMT6plex [S]		0.0229934	0.00231769	1	1	4	338710285	338710285 [11-18]	0	1083.64	2.67	High	0.0003217	0.005133
High	[R].EPDVSPEIK.[EN]	2xTMT6plex [N-Term; K9]		0.0127611	0	5	6	72	149738827; 953886854; 1575778; 545203567; 149738843	149738827 [142-150]; 953886854 [173-181]; 1575778 [142-150]; 545203567 [142-150]; 149738843 [142-150]	0	1471.84	3.42	High	0.000579	0.01657
High	[R].EPDVSPEIK.[EN]	1xTMT6plex [K9]		0.0921697	0.00932951	5	6	8	149738827; 953886854; 1575778; 545203567; 149738843	149738827 [142-150]; 953886854 [173-181]; 1575778 [142-150]; 545203567 [142-150]; 149738843 [142-150]	0	1242.68	2.75	High	0.001583	0.04084
High	[K].CDEPILSNR.[S]	1xCarbamidomethyl [C1]; 1xTMT6plex [N-Term]		0.0156117	0	1	2	1	149720563	149720563 [133-141]	0	1332.68	2	High	0	0.002707
High	[R].DNDGWTTTDPR.[K]	1xTMT6plex [N-Term]		0.0410904	0.00422608	1	1	1	338722645	338722645 [415-425]	0	1506.7	2.16	High	0.000579	0.01283
High	[K].ETFSCTAK.[H]	1xCarbamidomethyl [C5]; 2xTMT6plex [N-Term; K8]		0.0215235	0.00231769	1	1	5	32331167	32331167 [189-196]	0	1401.74	3.14	High	0.0003217	0.004616
High	[R].YLVVHTDQGR.[L]	1xTMT6plex [N-Term]		0.0860077	0.00932951	1	1	2	953871455	953871455 [99-108]	0	1416.78	2.18	High	0.003424	0.05809
High	[K].SYSSVSCQVK.[H]	1xCarbamidomethyl [C7]; 3xTMT6plex [S1; S3; K10]		0.0299667	0.00231769	4	70	2	356494363; 723943356; 723943221; 723943362	356494363 [81-90]; 723943356 [212-221]; 723943221 [207-216]; 723943112 [212-221]; 356494373 [81-90]; 356494355 [81-90]; 723943362 [205-214]; 723943160 [211-220]	0	1832.02	1.82	High	0.0003217	0.007869
High	[K].SYSSVSCQVK.[H]	1xCarbamidomethyl [C7]; 2xTMT6plex [K10; S]		0.000406348	0	4	70	26	356494363; 723943356; 723943221; 723943362	356494363 [81-90]; 723943356 [212-221]; 723943221 [207-216]; 723943112 [212-221]; 356494373 [81-90]; 356494355 [81-90]; 723943362 [205-214]; 723943160 [211-220]	0	1602.86	4.04	High	0	4.782e-06
High	[R].SLLEGEGSSGGGGR.[A]	1xTMT6plex [S]		0.00222431	0	1	2	8	149723838	149723838 [446-459]	0	1491.76	2.33	High	0	9.275e-05
High	[K].ECCHGDLLECADDR.[A]	3xCarbamidomethyl [C2; C3; C10]; 1xTMT6plex [N-Term]		6.88317e-05	0	1	5	17	969812742	969812742 [243-256]	0	1978.83	4.32	High	0	9.81e-07
High	[K].TSSFHSSLTEQDSK.[D]	2xTMT6plex [K14; S/T]		0.0147486	0	1	2	4	488146	488146 [176-189]	0	2012.03	2.55	High	0	0.002461
High	[R].DGGADGMAAECECSIK.[I]	2xCarbamidomethyl [C11; C13]; 1xOxidation [M7]; 2xTMT6plex [N-Term; K16]		0.00011681	0	1	1	1	953861423	953861423 [243-258]	0	2144.97	4.18	High	0	5.418e-07
High	[R].LCAGTEADK.[C]	1xCarbamidomethyl [C2]; 2xTMT6plex [N-Term; K9]		0.0050892	0	1	4	2	255653068	255653068 [191-199]	0	1422.77	2.63	High	0	0.0003912
High	[R].GHQVCPAPVEIECR.[A]	2xCarbamidomethyl [C5; C13]; 1xTMT6plex [G/H]		0.000172195	0	1	1	25	953869415	953869415 [1191-1204]	0	1880.93	4.19	High	0	1.067e-06
High	[K].GCCFDDTVR.[G]	2xCarbamidomethyl [C2; C3]; 1xTMT6plex [N-Term]		0.0102048	0	1	1	2	953888530	953888530 [52-60]	0	1358.6	2.23	High	0	0.001312
High	[RK].AQYEEIAQR.[S]	1xTMT6plex [N-Term]		0.00593973	0	2	5	6	1073522668; 1071927711	1073522668 [398-406]; 1071927711 [339-347]	0	1336.71	2.99	High	0	0.0005123
High	[R].LGHPDTLNQK.[E]	2xTMT6plex [N-Term; K10]		0.0109402	0	1	3	1	953853673	953853673 [46-55]	0	1580.92	3.3	High	0	0.001479
High	[K].QCINEISAGDR.[Y]	1xCarbamidomethyl [C2]; 1xTMT6plex [N-Term]		0.000180677	0	1	1	7	545181441	545181441 [64-74]	0	1491.74	3.93	High	0	4.787e-06
High	[K].QVDTLANDK.[G]	2xTMT6plex [N-Term; K9]		0.00932504	0	1	1	3	1073522668	1073522668 [283-291]	0	1461.83	3.31	High	0	0.001126
High	[R].LENEIQTYR.[S]	1xTMT6plex [N-Term]		0.0104198	0	1	4	2	149723838	149723838 [437-445]	0	1394.75	2.73	High	0	0.001359
High	[R].VCDVQSGVR.[D]	1xCarbamidomethyl [C2]; 1xTMT6plex [N-Term]		0.0149595	0	1	1	3	953864464	953864464 [2195-2203]	0	1248.66	2.62	High	0	0.002519
High	[K].YQAPPEAK.[D]	2xTMT6plex [N-Term; K8]		0.0429062	0.00422608	1	1	14	545181441	545181441 [49-56]	0	1361.78	2.88	High	0.0008504	0.0234
High	[K].CGVGINNR.[G]	1xCarbamidomethyl [C1]; 1xTMT6plex [N-Term]		0.0341108	0.00231769	1	2	5	548961809	548961809 [110-117]	0	1118.59	2.3	High	0.0003217	0.00964
High	[KR].DSERPSGIPDR.[F]	1xTMT6plex [N-Term]		0.0799661	0.00781394	1	10	3	723943221	723943221 [69-79]	0	1457.75	2.59	High	0.001353	0.03366
High	[R].ETAAEVAAR.[R]	1xTMT6plex [N-Term]		0.00656182	0	1	4	2	255653068	255653068 [352-360]	0	1146.63	2.58	High	0	0.0006092
High	[K].VNDAVTTDGVQTTR.[S]	1xTMT6plex [N-Term]		2.90683e-05	0	4	155	19	356494363; 723943356; 723943221; 723943362	356494363 [44-57]; 723943356 [175-188]; 723943221 [170-183]; 356494373 [44-57]; 723943380 [173-186]; 723943362 [168-181]; 723943160 [174-187]	0	1705.89	5.01	High	0	5.144e-06
High	[K].VNDAVTTDGVQTTR.[S]			0.00202038	0	4	155	7	356494363; 723943356; 723943221; 723943362	356494363 [44-57]; 723943356 [175-188]; 723943221 [170-183]; 356494373 [44-57]; 723943380 [173-186]; 723943362 [168-181]; 723943160 [174-187]	0	1476.73	3.33	High	0	0.0001468
High	[R].GDLDCGAGQR.[C]	1xCarbamidomethyl [C5]; 1xTMT6plex [N-Term]		0.000501049	0	1	1	2	545179443	545179443 [41-50]	0	1277.61	3.03	High	0	6.893e-06
High	[R].GQQVDCSK.[Y]	1xCarbamidomethyl [C6]; 2xTMT6plex [N-Term; K8]		0.0169489	0	1	1	4	338713575	338713575 [27-34]	0	1379.74	2.28	High	0.0003217	0.004804
High	[K].ADFTECCPADDK.[LA]	2xCarbamidomethyl [C6; C7]; 2xTMT6plex [N-Term; K12]		2.30142e-05	0	1	5	15	969812742	969812742 [162-173]	0	1886.87	4.77	High	0	4.493e-08
High	[K].ADFTECCPADDK.[LA]	2xCarbamidomethyl [C6; C7]; 1xTMT6plex [K12]		0.0303089	0.00231769	1	5	2	969812742	969812742 [162-173]	0	1657.7	1.98	High	0.0003217	0.00802
High	[KR].TISKPTGQPR.[E]	2xTMT6plex [K/T/S]		0.0499068	0.00422608	2	4	10	15027003; 15027001	15027003 [222-231]; 15027001 [221-230]	0	1542.94	2.03	High	0.000579	0.0172
High	[K].CCGAEDK.[E]	2xCarbamidomethyl [C1; C2]; 2xTMT6plex [N-Term; K7]		0.0763129	0.00781394	1	3	1	969812742	969812742 [557-563]	0	1297.63	2.35	High	0.001353	0.03163
High	[K].DDNEHPQEPAEHK.[I]	2xTMT6plex [N-Term; K13]		0.00161616	0	1	2	6	194225326	194225326 [40-52]	0	2003.98	3.4	High	0	5.301e-05
High	[K].YNAPDELIEAK.[L]	2xTMT6plex [N-Term; K11]		0.000895252	0	1	1	4	545181443	545181443 [49-59]	0	1720.95	3.95	High	0	6.816e-05
High	[K].IEENGSMR.[V]	1xTMT6plex [N-Term]		0.0192965	0.00231769	3	4	7	149738827; 1575778; 545203567	149738827 [50-57]; 1575778 [50-57]; 545203567 [50-57]	0	1164.59	2.76	High	0.008363	0.1259
High	[K].ATCQCENK.[I]	2xCarbamidomethyl [C3; C5]; 2xTMT6plex [N-Term; K8]		0.00755511	0	1	1	8	26189924	26189924 [236-243]	0	1468.73	3.39	High	0.0003217	0.008963
High	[K].SGSMAIGDR.[L]	1xTMT6plex [S]		0.011609	0	1	1	6	46578151	46578151 [314-322]	0	1122.58	2.62	High	0	0.001642
High	[K].ADDGCSPHK.[M]	1xCarbamidomethyl [C5]; 3xTMT6plex [N-Term; S6; K9]		0.00972085	0	1	1	3	149722368	149722368 [41-49]	0	1673.89	2.89	High	0	0.001208
High	[K].ADDGCSPHK.[M]	1xCarbamidomethyl [C5]; 2xTMT6plex [N-Term; K9]		0.00919685	0	1	1	3	149722368	149722368 [41-49]	0	1444.73	3.46	High	0	0.001097
High	[K].VEEDGSMR.[I]	1xTMT6plex [N-Term]		0.0371305	0.00231769	1	1	4	149738843	149738843 [50-57]	0	1151.56	2.41	High	0.0003217	0.011
High	[KR].APNHAVVSR.[K]	1xTMT6plex [N-Term; H/S]		0.0180165	0.00231769	1	5	4	164243	164243 [609-617]	0	1179.68	3.23	High	0.0003217	0.008407
High	[R].APNHAVVSQSDR.[A]	1xTMT6plex [N-Term; S]		0.084541	0.00932951	1	4	3	255653068	255653068 [611-622]	0	1509.8	3.06	High	0.001583	0.03631
High	[K].HQTVEQNTDGR.[N]	2xTMT6plex [T/H]		0.00437545	0	1	2	16	164243	164243 [562-572]	0	1742.92	3.39	High	0	0.0004239
High	[K].DVGRPQPGR.[E]	1xTMT6plex [N-Term]		0.0589367	0.00422608	1	1	3	545216428	545216428 [41-49]	0	1210.69	2.28	High	0.004231	0.07162
High	[K].QSHGAPACSEGDQ.[-]	1xCarbamidomethyl [C8]; 2xTMT6plex [S9; Q/S]		0.00443597	0	1	1	6	126352514	126352514 [89-101]	0	1801.85	2.65	High	0	0.0003089
High	[K].NHEEEMK.[EA]	2xTMT6plex [N-Term; K7]		0.0415769	0.00422608	1	4	7	953867272	953867272 [250-256]; 1071034740 [227-233]	0	1374.71	3.33	High	0.000579	0.01306
High	[K].MHENAPK.[L]	2xTMT6plex [N-Term; K7; H]		0.0653407	0.00609687	1	2	5	953853673	953853673 [114-120]	0	1284.71	3.37	High	0.0008504	0.02541
High	[K].DATMQVK.[Q]	2xTMT6plex [N-Term; K7]		0.0898022	0.00932951	1	1	9	545181441	545181441 [57-63]	0	1250.72	2.9	High	0.003225	0.05374
High	[K].GQPLSSDK.[Y]	2xTMT6plex [N-Term; K8]		0.059912	0.00422608	1	1	3	51831151	51831151 [366-373]	0	1289.75	2.16	High	0.000579	0.02247
High	[K].VNDAVTNDR.[V]	1xTMT6plex [N-Term]		0.0026501	0	1	16	4	356494359	356494359 [44-52]; 723943112 [175-183]; 356494355 [44-52]	0	1232.64	2.93	High	0	0.0006146
High	[K].NQYEQYNGR.[L]	1xTMT6plex [N-Term]		0.00532156	0	1	2	3	548961809	548961809 [408-416]	0	1400.68	2.76	High	0	0.001308
High	[K].DPCQDVNCRPQETCQEK.[D]	3xCarbamidomethyl [C3; C8; C14]; 2xTMT6plex [N-Term; K17]		2.65852e-05	0	1	1	8	953864464	953864464 [1022-1038]	0	2622.21	5.29	High	0	9.515e-08
High	[K].GNLEMEGQK.[H]	2xTMT6plex [N-Term; K9]		0.00377475	0	1	2	4	953855615	953855615 [498-506]	0	1463.79	3.8	High	0	0.0002335
High	[R].IEDGVQACHPTGCGR.[C]	2xCarbamidomethyl [C8; C13]; 2xTMT6plex [N-Term; T11]		0.021211	0.00231769	1	1	1	953864464	953864464 [1818-1832]	0	2115.05	2.74	High	0.0003217	0.004517
High	[R].IEDGVQACHPTGCGR.[C]	2xCarbamidomethyl [C8; C13]; 1xTMT6plex [N-Term]		0.000657218	0	1	1	4	953864464	953864464 [1818-1832]	0	1885.88	4.01	High	0	1.104e-05
High	[K].IHSDCAANQQVTYR.[I]	1xCarbamidomethyl [C5]; 1xTMT6plex [H/I]		3.55974e-05	0	1	1	5	953861423	953861423 [73-86]	0	1891.93	5.18	High	0	6.82e-08
High	[R].GVQTTKPSK.[Q]	3xTMT6plex [N-Term; K6; K9]		0.0367017	0.00231769	1	1	2	300387547	300387547 [182-190]	0	1633.03	2.26	High	0.0003217	0.01079
High	[K].TQAACPNVK.[N]	1xCarbamidomethyl [C5]; 2xTMT6plex [K9; T]		0.0101694	0	2	2	20	953869413; 953869415	953869413 [601-609]; 953869415 [528-536]	0	1446.81	3.65	High	0.0003217	0.005548
High	[K].TQAACPNVK.[N]	1xCarbamidomethyl [C5]; 1xTMT6plex [K9]		0.0503093	0.00422608	2	2	1	953869413; 953869415	953869413 [601-609]; 953869415 [528-536]	0	1217.65	2.84	High	0.000579	0.01737
High	[K].AQDQCAEFR.[E]	1xCarbamidomethyl [C5]; 1xTMT6plex [N-Term]		0.0062323	0	1	4	4	953872815	953872815 [639-647]	0	1353.64	2.61	High	0.0003217	0.01003
High	[R].SSDENLYR.[L]	1xTMT6plex [S]		0.0342419	0.00231769	1	4	8	3021369	3021369 [49-56]	0	1212.61	2.05	High	0.0003217	0.01215
High	[R].AVDGLNQR.[S]	1xTMT6plex [N-Term]		0.0389026	0.00231769	1	4	3	3021369	3021369 [41-48]	0	1101.62	2.04	High	0.000579	0.02017
High	[K].DYEDQQK.[Q]	2xTMT6plex [N-Term; K7]		0.0611568	0.00609687	1	2	1	545209946	545209946 [193-199]	0	1383.72	1.71	High	0.0008504	0.02308
High	[R].CTGECENTVK.[Y]	2xCarbamidomethyl [C1; C5]; 2xTMT6plex [K10; C/T]		0.00541373	0	1	1	9	953857134	953857134 [363-372]	0	1655.81	3.73	High	0	0.001038
High	[K].AVEEPPQTEH.[-]	1xTMT6plex [N-Term]		0.0716315	0.00609687	1	1	2	953848624	953848624 [541-550]	0	1365.68	2.33	High	0.001353	0.02891
High	[R].GVVPDNAGR.[F]	1xTMT6plex [N-Term]		0.0489162	0.00422608	1	1	3	338710285	338710285 [27-35]	0	1113.62	2.74	High	0.002295	0.04628
High	[R].YSGAEGSK.[Q]	2xTMT6plex [N-Term; K8]		0.0261771	0.00231769	1	1	3	953849780	953849780 [18-25]	0	1256.69	2.69	High	0.0003217	0.006925
High	[R].DSHLTAVGK.[L]	3xTMT6plex [S2; T5; K9]		0.0291847	0.00231769	1	1	12	73532716	73532716 [64-72]	0	1614.98	2.88	High	0.001353	0.03181
High	[R].DSHLTAVGK.[L]	2xTMT6plex [N-Term; K9; H]		0.0131253	0	1	1	5	73532716	73532716 [64-72]	0	1385.82	3.06	High	0	0.00202
High	[R].DSHLTAVGK.[L]	1xTMT6plex [K9]		0.0695586	0.00609687	1	1	8	73532716	73532716 [64-72]	0	1156.65	2.33	High	0.003424	0.06011
High	[K].CCTDSLAER.[R]	2xCarbamidomethyl [C1; C2]; 1xTMT6plex [N-Term]		0.00257828	0	1	5	7	969812742	969812742 [475-483]	0	1340.61	3.27	High	0	0.0001194
High	[R].QIPGTAPK.[TS]	2xTMT6plex [N-Term; K8]		0.0933799	0.00932951	1	7	5	723943362	723943362 [52-59]	0	1269.79	2.78	High	0.009342	0.1513
High	[K].YSGQEGDK.[F]	2xTMT6plex [N-Term; K8]		0.0323319	0.00231769	1	1	2	953853649	953853649 [54-61]	0	1341.71	2.31	High	0.0003217	0.008839
High	[K].TATPQQAQEVHEK.[L]	2xTMT6plex [K13; T]		0.00150888	0	1	2	8	194211629	194211629 [213-225]	0	1925.05	3.62	High	0	4.694e-05
High	[K].GEELSCEER.[N]	1xCarbamidomethyl [C6]; 1xTMT6plex [N-Term]		0.0827472	0.00781394	1	1	2	953845857	953845857 [33-41]	0	1337.62	1.86	High	0.009172	0.1467
High	[K].SSSSVSCQVTHQGK.[T]	1xCarbamidomethyl [C7]; 2xTMT6plex [K14; S]		0.000650482	0	3	58	4	356494349; 356494345; 723943131	356494349 [81-94]; 356494353 [81-94]; 356494345 [81-94]; 723943380 [210-223]; 723943131 [211-224]	0	1950.01	4.2	High	0	1.083e-05
High	[K].SGSDEVQVGQER.[R]	1xTMT6plex [S]		0.0251271	0.00231769	1	2	2	194212541	194212541 [1570-1581]	0	1519.75	2.08	High	0.0003217	0.005925
High	[K].CAADESAENCDK.[S]	2xCarbamidomethyl [C1; C10]; 2xTMT6plex [N-Term; K12]		1.80343e-05	0	1	5	14	969812742	969812742 [53-64]	0	1827.83	4.12	High	0	2.383e-08
High	[K].DTDSEEEIR.[E]	1xTMT6plex [N-Term]		0.0505119	0.00422608	1	5	3	338710545	338710545 [79-87]	0	1322.63	2.02	High	0.000579	0.0175
High	[R].FLEQQNQVLQTK.[W]	2xTMT6plex [N-Term; K12]		0.00176711	0	2	6	6	149714785; 1071927718	149714785 [191-202]; 1071927718 [211-222]; 194212028 [207-218]	0	1934.11	4.14	High	0	6.181e-05
High	[K].YICEHQDSISGK.[L]	1xCarbamidomethyl [C3]; 2xTMT6plex [N-Term; K12]		0.0113285	0	1	5	6	969812742	969812742 [262-273]	0	1894.97	3.31	High	0	0.001576
High	[K].INTPYEQGTPCAR.[C]	1xCarbamidomethyl [C11]; 1xTMT6plex [N-Term]		0.00048082	0	1	4	10	26189924	26189924 [181-193]	0	1735.86	4.44	High	0	6.16e-05
High	[R].VQLQLESDEDGK.[Y]	1xTMT6plex [K12]		0.0128061	0	1	1	2	953883212	953883212 [198-209]	0	1589.82	2.74	High	0	0.001943
High	[K].DVNDNLPTFTR.[S]	1xTMT6plex [N-Term]		0.0125831	0	1	4	1	545224813	545224813 [347-357]	0	1520.79	2.45	High	0	0.001885
High	[K].LVENALSK.[I]	2xTMT6plex [N-Term; K8]		0.0174425	0.00231769	2	2	4	110631393; 953883215	110631393 [84-91]; 953883215 [84-91]	0	1331.83	3.49	High	0.0003217	0.006611
High	[R].IIIPVNSR.[E]	1xTMT6plex [N-Term]		0.0390544	0.00231769	1	1	7	335772891	335772891 [63-70]	0	1140.73	2.54	High	0.000579	0.0141
High	[K].VPEPCPPPPGQQEYPPVK.[C]	1xCarbamidomethyl [C5]; 2xTMT6plex [N-Term; K18]		0.0185438	0.00231769	1	1	4	953853593	953853593 [35-52]	0	2474.32	2.56	High	0.001353	0.02898
High	[R].GSVVAPGEVVHDDGVVCSCVSGK.[L]	2xCarbamidomethyl [C17; C19]; 2xTMT6plex [K23; G/S]		0.000153218	0	1	1	6	953869415	953869415 [630-652]	0	2772.41	3.28	High	0	8.697e-07
High	[R].YLAEVATGDNK.[K]	2xTMT6plex [N-Term; K11]		0.028748	0.00231769	1	1	2	953845857	953845857 [130-140]	0	1638.91	2.84	High	0.0003217	0.01142
High	[K].DSVISLSGK.[H]	2xTMT6plex [N-Term; K9]		0.0339802	0.00231769	1	1	2	126352669	126352669 [102-110]	0	1363.82	1.98	High	0.001583	0.03774
High	[K].FTSCLCENYPR.[T]	2xCarbamidomethyl [C4; C6]; 1xTMT6plex [N-Term]		0.00688518	0	1	1	6	953851263	953851263 [86-96]	0	1675.78	4.05	High	0	0.001146
High	[K].TAENAYICDYAGK.[T]	1xCarbamidomethyl [C8]; 2xTMT6plex [K13; T]		0.00035786	0	1	1	8	953891633	953891633 [110-122]	0	1933.97	3.53	High	0	3.831e-06
High	[R].GGGQAANALAFGK.[S]	2xTMT6plex [N-Term; K13]		0.00404313	0	1	1	1	953864464	953864464 [403-415]	0	1619.93	3.46	High	0	0.0002632
High	[R].ALEESNYELEGK.[I]	2xTMT6plex [N-Term; K12]		6.97837e-05	0	1	4	7	149723838	149723838 [161-172]	0	1839.97	4.42	High	0	4.959e-06
High	[R].DAENNQGALEDFK.[T]	2xTMT6plex [N-Term; K13]		8.7978e-06	0	1	1	11	953887856	953887856 [137-149]	0	1908.97	5.27	High	0	2.144e-05
High	[K].TLSSPLVK.[S]	2xTMT6plex [N-Term; K8; S]		0.0176951	0.00231769	1	1	9	488146	488146 [220-227]	0	1302.84	3.1	High	0.0003217	0.003342
High	[K].ASLENSLEETK.[G]	2xTMT6plex [N-Term; K11]		0.00521302	0	1	2	1	1071927720	1071927720 [359-369]	0	1678.93	2	High	0	0.0004091
High	[R].QLCGLCGDYNGDPK.[D]	2xCarbamidomethyl [C3; C6]; 2xTMT6plex [N-Term; K14]		0.0198647	0.00231769	1	1	3	953864464	953864464 [768-781]	0	2055	2.76	High	0.0003217	0.00404
High	[K].LKPEPDAQCAAFQEDPDK.[F]	1xCarbamidomethyl [C9]; 3xTMT6plex [N-Term; K2; K18]		2.11934e-05	0	1	6	11	969812742	969812742 [115-132]	0	2746.43	5.3	High	0	2.766e-08
High	[K].AVVGDSEYYHFR.[H]	2xTMT6plex [N-Term; S6]		0.0013107	0	1	2	6	338710285	338710285 [103-114]	0	1901	2.77	High	0	3.681e-05
High	[K].AVVGDSEYYHFR.[H]	1xTMT6plex [N-Term]		0.00803825	0	1	2	2	338710285	338710285 [103-114]	0	1671.83	3.15	High	0	0.0008691
High	[R].CPTCPCATFAEYSR.[Q]	3xCarbamidomethyl [C1; C4; C6]; 1xTMT6plex [N-Term]		0.000417667	0	1	1	4	953869415	953869415 [292-305]	0	1948.86	3.07	High	0	5.009e-06
High	[K].ADIGCTPGSGR.[D]	1xCarbamidomethyl [C5]; 1xTMT6plex [N-Term]		0.0214449	0.00231769	1	2	1	194212541	194212541 [621-631]	0	1319.66	2.11	High	0.0003217	0.004596
High	[K].YDGYNVLR.[I]	1xTMT6plex [N-Term]		0.0183441	0.00231769	1	1	9	149738827	149738827 [103-110]	0	1228.65	2.88	High	0.0003217	0.008277
High	[K].EDAGLYLCGANSDGQPR.[K]	1xCarbamidomethyl [C8]; 1xTMT6plex [N-Term]		0.000114821	0	1	1	7	548961809	548961809 [317-333]	0	2051.97	2.93	High	0	0.0004721
High	[K].ISNGNIQDLK.[A]	2xTMT6plex [N-Term; K10]		0.000619946	0	2	2	20	110631393; 953883215	110631393 [104-113]; 953883215 [104-113]	0	1559.92	3.63	High	0	1.891e-05
High	[K].ISNGNIQDLK.[A]	1xTMT6plex [N-Term]		0.057507	0.00422608	2	2	1	110631393; 953883215	110631393 [104-113]; 953883215 [104-113]	0	1330.75	2.76	High	0.000579	0.02116
High	[R].LGATPVAMLR.[T]	1xTMT6plex [N-Term]		0.0796259	0.00781394	1	1	3	149733557	149733557 [320-329]	0	1257.76	2.57	High	0.001353	0.03354
High	[AK].GDVAFVK.[H]	2xTMT6plex [N-Term; K7]		0.0894143	0.00932951	1	3	5	164243	164243 [221-227]; [555-561]; 953875960 [541-547]	0	1193.73	2.81	High	0.008997	0.1376
High	[R].VQLQLESDEDGK.[Y]	2xTMT6plex [N-Term; K12]		3.2781e-05	0	1	1	11	953883212	953883212 [198-209]	0	1818.98	5.12	High	0	8.774e-06
High	[K].GVLSCVTK.[D]	1xCarbamidomethyl [C5]; 2xTMT6plex [N-Term; K8]		0.0140849	0	1	1	2	953864464	953864464 [1014-1021]	0	1321.79	3.59	High	0	0.002283
High	[K].ENIIDVTK.[I]	2xTMT6plex [N-Term; K8]		0.0189503	0.00231769	1	1	5	545203567	545203567 [165-172]	0	1389.84	3.09	High	0.0003217	0.003749
High	[K].TMQDSVEDFK.[T]	2xTMT6plex [N-Term; K10]		0.0020838	0	1	1	5	1073522668	1073522668 [300-309]	0	1657.85	2.82	High	0	8.272e-05
High	[K].TIQDSEIWQQAK.[Q]	2xTMT6plex [N-Term; K12]		1.64938e-05	0	2	2	14	110631393; 953883215	110631393 [64-75]; 953883215 [64-75]	0	1905.05	4.88	High	0	1.156e-07
High	[K].DFTPELQASYQK.[V]	2xTMT6plex [N-Term; K12]		0.0127164	0	1	3	6	255683515	255683515 [122-133]	0	1885.01	2.95	High	0	0.001911
High	[K].APQVSTPTLVEIGR.[T]	1xTMT6plex [N-Term]		0.00249124	0	1	5	6	969812742	969812742 [414-427]	0	1696.98	4.04	High	0	0.000285
High	[K].EITALAPSTMK.[I]	2xTMT6plex [N-Term; K11]		0.0716315	0.00609687	1	9	1	149689874	149689874 [318-328]	0	1619.94	2.57	High	0.001353	0.02898
High	[K].SAFQEALNSAGEK.[L]	2xTMT6plex [K13; S]		0.00176711	0	1	1	8	126352340	126352340 [9-21]	0	1809.97	3.22	High	0	0.0003542
High	[R].QLDSILGER.[S]	1xTMT6plex [N-Term]		0.0243025	0.00231769	1	4	3	1071927711	1071927711 [224-232]	0	1259.72	2.81	High	0.0003217	0.005641
High	[K].SCAVAEYGVYVK.[V]	1xCarbamidomethyl [C2]; 2xTMT6plex [K12; S]		0.00296812	0	1	1	2	149699777	149699777 [321-332]	0	1803.97	3.23	High	0	0.0001527
High	[R].QNLEPLFEQYINNLR.[R]	1xTMT6plex [N-Term]		3.23338e-05	0	2	5	6	1071927739; 1071927711	1071927739 [212-226]; 1071927711 [208-222]	0	2120.13	3.91	High	0	1.003e-06
High	[K].ENIIDLTQTDR.[C]	1xTMT6plex [N-Term]		0.000148555	0	1	1	29	149738827	149738827 [165-175]	0	1546.83	3.99	High	0	2.793e-05
High	[K].NEFVEIAQK.[R]	2xTMT6plex [N-Term; K9]		0.00247419	0	2	2	22	953886854; 545203567	953886854 [182-190]; 545203567 [151-159]	0	1535.88	4.24	High	0	0.0008353
High	[R].VFVDLIR.[A]	1xTMT6plex [N-Term]		0.0645322	0.00609687	1	1	23	149738827	149738827 [58-64]	0	1090.68	2.74	High	0.0095	0.1563
High	[R].VVSVLPIQHK.[D]	3xTMT6plex [N-Term; S3; K10]		0.0525894	0.00422608	1	2	2	15027001	15027001 [188-197]	0	1807.18	1.96	High	0.000579	0.0186
High	[R].VVSVLPIQHK.[D]	2xTMT6plex [N-Term; K10]		0.0080106	0	1	2	8	15027001	15027001 [188-197]	0	1578.01	3.53	High	0	0.002193
High	[R].TSYLECIK.[A]	1xCarbamidomethyl [C6]; 2xTMT6plex [N-Term; K8]		0.0958547	0.00932951	1	4	2	164243	164243 [59-66]; 953875960 [62-69]	0	1471.82	2.26	High	0.002295	0.04326
High	[R].DDTQCLANLQPTTTYK.[T]	1xCarbamidomethyl [C5]; 2xTMT6plex [N-Term; K16]		0.000141096	0	1	5	3	164243	164243 [660-675]	0	2327.2	3.51	High	0	2.828e-06
High	[R].TNAENEFVTIK.[K]	2xTMT6plex [K11; T]		0.000469399	0	1	1	8	1071927718	1071927718 [289-299]	0	1723.96	4.02	High	0	6.145e-06
High	[R].LPCSENHLALALNR.[L]	1xCarbamidomethyl [C3]; 2xTMT6plex [N-Term; S/H]		0.0156117	0	1	5	9	969812742	969812742 [445-458]	0	2066.16	3.06	High	0.0003217	0.007603
High	[R].LPCSENHLALALNR.[L]	1xCarbamidomethyl [C3]; 1xTMT6plex [N-Term]		0.00291759	0	1	5	6	969812742	969812742 [445-458]	0	1837	3.61	High	0	0.0001489
High	[R].GGIIDITAWDK.[D]	1xTMT6plex [N-Term]		0.0890284	0.00932951	1	14	4	545185355	545185355 [308-318]	0	1417.79	2.64	High	0.007181	0.1086
High	[R].GLTCLNSEQSPPLCHNYELR.[V]	2xCarbamidomethyl [C4; C14]; 2xTMT6plex [N-Term; S]		0.0695586	0.00609687	1	1	2	953869415	953869415 [1227-1246]	0	2846.43	1.5	High	0.00112	0.02781
High	[R].GLTCLNSEQSPPLCHNYELR.[V]	2xCarbamidomethyl [C4; C14]; 1xTMT6plex [N-Term]		0.0407696	0.00422608	1	1	2	953869415	953869415 [1227-1246]	0	2617.27	1.83	High	0.002094	0.04314
High	[K].WEAEEVYVQR.[A]	1xTMT6plex [N-Term]		0.0172556	0	1	2	1	953870417	953870417 [188-197]	0	1537.78	2.12	High	0	0.003201
High	[R].ALEEANADLEVK.[I]	2xTMT6plex [N-Term; K12]		0.000307671	0	1	2	2	953867272	953867272 [132-143]	0	1759.98	2.73	High	0	2.939e-06
High	[K].ILDSNELCGGQK.[G]	1xCarbamidomethyl [C8]; 2xTMT6plex [N-Term; K12]		0.00415576	0	1	2	6	953855615	953855615 [877-888]	0	1791.97	3.24	High	0	0.0005291
High	[K].ENIIDLTK.[I]	2xTMT6plex [N-Term; K8]		0.0161786	0	2	3	34	953886854; 1575778	953886854 [196-203]; 1575778 [165-172]	0	1403.85	3.33	High	0.000579	0.01394
High	[K].DFGNSWEEK.[V]	2xTMT6plex [N-Term; K9]		0.00422773	0	1	1	4	953864464	953864464 [797-805]	0	1569.79	3	High	0	0.0002831
High	[K].YFSTAPDYHNDVTGIR.[V]	1xTMT6plex [N-Term]		0.000675526	0	1	1	5	953871455	953871455 [28-43]	0	2085.02	4.61	High	0	0.000102
High	[K].LLETECPQYTK.[E]	1xCarbamidomethyl [C6]; 2xTMT6plex [N-Term; K11]		0.0722365	0.00781394	1	2	3	149751510	149751510 [37-47]	0	1839.99	3.35	High	0.001353	0.02931
High	[K].YICEHQDSISGK.[L]	1xCarbamidomethyl [C3]; 3xTMT6plex [N-Term; K12; S/H]		0.00436045	0	1	5	29	969812742	969812742 [262-273]	0	2124.14	3.33	High	0	0.0004172
High	[R].SSVINQVNELK.[T]	3xTMT6plex [S1; S2; K11]		0.0913728	0.00932951	1	1	2	953886378	953886378 [5221-5231]	0	1918.16	1.96	High	0.00363	0.0645
High	[R].VVDSLTGVLSK.[A]	3xTMT6plex [S/K/V/T]		0.00119463	0	2	2	20	110631393; 953883215	110631393 [196-206]; 953883215 [196-206]	0	1805.14	3.43	High	0	0.0001991
High	[K].YAASSYLTR.[T]	1xTMT6plex [N-Term]		0.0094224	0	6	177	4	356494359; 356494363; 300387696; 723943356; 723943221; 723943362	356494359 [66-74]; 356494363 [66-74]; 300387696 [191-199]; 723943356 [197-205]; 723943221 [192-200]; 723943112 [197-205]; 356494373 [66-74]; 356494355 [66-74]; 723943380 [195-203]; 723943362 [190-198]; 723943160 [196-204]	0	1260.68	3.04	High	0	0.001146
High	[K].DGQAICVPK.[Y]	1xCarbamidomethyl [C6]; 2xTMT6plex [N-Term; K9]		0.0415769	0.00422608	1	1	5	953864464	953864464 [1039-1047]	0	1445.82	2.95	High	0.0008504	0.02599
High	[K].TEEDGVYSVK.[Y]	2xTMT6plex [N-Term; K10]		0.000540373	0	1	1	6	149738827	149738827 [93-102]	0	1584.85	3.98	High	0	6.334e-05
High	[K].EAFSSVDK.[N]	2xTMT6plex [N-Term; K8]		0.0523773	0.00422608	1	1	2	545207338	545207338 [15-22]	0	1340.75	1.96	High	0.004411	0.07968
High	[K].VNEEEVGGEALGR.[L]	1xTMT6plex [N-Term]		3.72227e-05	0	1	3	4	255683515	255683515 [19-31]	0	1587.82	4.35	High	0	7.358e-08
High	[K].CSSFQNFGER.[A]	1xCarbamidomethyl [C1]; 1xTMT6plex [N-Term]		0.00334723	0	1	5	4	969812742	969812742 [199-208]	0	1460.68	2.63	High	0	0.001539
High	[R].GCCFDSSIPR.[V]	2xCarbamidomethyl [C2; C3]; 1xTMT6plex [N-Term]		0.00227843	0	1	1	4	953888528	953888528 [56-65]	0	1427.66	2.9	High	0	9.664e-05
High	[K].LCGACGNFDGDQTNDGR.[G]	2xCarbamidomethyl [C2; C5]; 1xTMT6plex [N-Term]		2.34934e-05	0	1	1	9	953864464	953864464 [2345-2361]	0	2085.89	3.82	High	0	9.28e-06
High	[R].VTGLYAQECEFIPDEQQTEK.[A]	1xCarbamidomethyl [C9]; 2xTMT6plex [K/V/T]		9.77062e-05	0	1	1	12	46578151	46578151 [215-234]	0	2843.42	4.69	High	0	3.969e-07
High	[K].EACFAEEGPK.[L]	1xCarbamidomethyl [C3]; 2xTMT6plex [N-Term; K10]		0.00123213	0	1	5	11	969812742	969812742 [564-573]	0	1595.81	3.55	High	0	0.00073
High	[R].SAIGSSGVYEVSSR.[C]	1xTMT6plex [S]		0.00136116	0	1	1	6	953864464	953864464 [2228-2241]	0	1627.85	3.21	High	0	3.923e-05
High	[K].AGLESTVAETECR.[Y]	1xCarbamidomethyl [C12]; 1xTMT6plex [N-Term; S]		0.0239456	0.00231769	1	1	1	953867272	953867272 [351-363]	0	1651.82	1.63	High	0.0003217	0.005494
High	[R].QCGLTDNENCLK.[T]	2xCarbamidomethyl [C2; C10]; 2xTMT6plex [N-Term; K12]		6.88317e-05	0	1	1	6	953869415	953869415 [402-413]	0	1909.95	3.63	High	0	0.0003104
High	[R].NECFLTHK.[D]	1xCarbamidomethyl [C3]; 2xTMT6plex [N-Term; K8]		0.0338501	0.00231769	1	6	13	969812742	969812742 [99-106]	0	1506.81	3.5	High	0.0003217	0.01135
High	[K].GEDIQQEDIEK.[F]	2xTMT6plex [N-Term; K11]		0.00021015	0	1	1	9	953891633	953891633 [158-168]	0	1761.93	4.56	High	0	7.449e-06
High	[K].VNNQALPAPVER.[T]	1xTMT6plex [N-Term]		0.0792874	0.00781394	1	2	1	18996193	18996193 [228-239]	0	1536.87	2.55	High	0.001353	0.03339
High	[KR].LLEGEECR.[LIM]	1xCarbamidomethyl [C7]; 1xTMT6plex [N-Term]		0.0645322	0.00609687	4	14	6	1071927739; 1073522668; 1072896635; 1071927711	1071927739 [472-479]; 1073522668 [527-534]; 194212028 [492-499]; 1072896635 [493-500]; 1071927711 [468-475]	0	1234.63	2.52	High	0.005874	0.09353
High	[K].AVDCQLQECPSPPTCQTGER.[L]	3xCarbamidomethyl [C4; C9; C15]; 1xTMT6plex [N-Term]		6.70726e-06	0	1	1	3	953857134	953857134 [237-256]	0	2562.16	5.97	High	0	3.721e-09
High	[R].GGVEEGPTVLR.[K]	1xTMT6plex [N-Term]		0.0191572	0.00231769	1	3	4	953865586	953865586 [48-58]	0	1342.75	2.68	High	0.00112	0.02665
High	[R].IEPIPDNHQK.[V]	2xTMT6plex [N-Term; K10]		0.0158925	0	1	2	2	15020816	15020816 [98-107]	0	1648.94	3.45	High	0	0.002795
High	[R].GQGIPFQR.[G]	1xTMT6plex [N-Term]		0.0493098	0.00422608	1	2	1	338710285	338710285 [79-86]	0	1131.65	1.98	High	0.000579	0.01682
High	[R].TLLEGEESR.[M]	1xTMT6plex [T]		0.00837781	0	1	1	10	1071927718	1071927718 [495-503]	0	1262.68	2.99	High	0	0.0009324
High	[K].SWQEETRPGCGATEPGDCPK.[L]	2xCarbamidomethyl [C10; C18]; 2xTMT6plex [K20; S]		0.000126411	0	1	1	20	953864464	953864464 [416-435]	0	2720.28	3.61	High	0	0.00031
High	[K].CYYPPTSVNR.[H]	1xCarbamidomethyl [C1]; 1xTMT6plex [N-Term]		0.0101342	0	1	2	5	548961809	548961809 [40-49]	0	1485.74	2.77	High	0	0.001604
High	[K].DDFQKPDGSQASDPK.[D]	3xTMT6plex [N-Term; K5; K15]		8.96674e-05	0	1	1	10	953864464	953864464 [782-796]	0	2322.22	3.34	High	0	3.652e-07
High	[K].TATNAQNWANK.[C]	2xTMT6plex [K11; T]		0.000140612	0	1	4	22	26189924	26189924 [68-78]	0	1676.91	5.51	High	0	8.991e-07
High	[R].LSVTQGASK.[A]	2xTMT6plex [N-Term; K9]		0.00409906	0	1	1	4	953864464	953864464 [1151-1159]	0	1348.82	3.6	High	0	0.001689
High	[K].VNNQALPQPIER.[T]	1xTMT6plex [N-Term]		0.00776607	0	1	3	5	15020816	15020816 [211-222]	0	1607.91	2.68	High	0.0003217	0.01067
High	[K].IAGCEHELLK.[E]	1xCarbamidomethyl [C4]; 2xTMT6plex [N-Term; K10]		0.00104847	0	1	4	34	26189924	26189924 [222-231]	0	1627.92	4.16	High	0	0.0003653
High	[K].AEEEQLLDNCR.[N]	1xCarbamidomethyl [C10]; 1xTMT6plex [N-Term]		0.00216403	0	1	2	8	953855615	953855615 [271-281]	0	1605.77	2.6	High	0.0003217	0.003996
High	[K].GSLELQTDVR.[V]	2xTMT6plex [N-Term; S2]		0.00486698	0	2	2	9	110631393; 953883215	110631393 [148-157]; 953883215 [148-157]	0	1575.91	2.72	High	0	0.000362
High	[R].VVDSLTGVLSK.[A]	2xTMT6plex [N-Term; K/S]		0.000119652	0	2	2	89	110631393; 953883215	110631393 [196-206]; 953883215 [196-206]	0	1575.97	4.27	High	0	2.992e-05
High	[R].VVDSLTGVLSK.[A]	1xTMT6plex [K/V]		0.00686156	0	2	2	7	110631393; 953883215	110631393 [196-206]; 953883215 [196-206]	0	1346.81	2.84	High	0	0.0007489
High	[K].QDGFVVDTNTK.[M]	2xTMT6plex [N-Term; K11]		0.0165886	0	1	1	3	46578151	46578151 [539-549]	0	1681.92	2.67	High	0.0003217	0.009095
High	[GK].AGDVAFVK.[D]	2xTMT6plex [N-Term; K8]		0.0323319	0.00231769	1	4	3	255653068	255653068 [222-229]; [556-563]	0	1264.77	2.46	High	0.000579	0.01389
High	[K].TLIYGDNK.[R]	2xTMT6plex [K8; T]		0.0220825	0.00231769	1	4	6	723943356	723943356 [67-74]	0	1381.81	2.43	High	0.000579	0.01248
High	[R].LEQNQWK.[V]	2xTMT6plex [N-Term; K7]		0.0756692	0.00781394	1	1	7	953864464	953864464 [705-711]	0	1403.8	3.08	High	0.001583	0.03975
High	[R].VGCGIAYCPK.[Q]	2xCarbamidomethyl [C3; C8]; 2xTMT6plex [N-Term; K10]		0.000992409	0	1	4	14	26189924	26189924 [150-159]	0	1582.85	3.93	High	0	2.268e-05
High	[K].DVTVLQNTDGK.[N]	2xTMT6plex [N-Term; K11]		0.0065844	0	1	4	1	255653068	255653068 [564-574]	0	1647.93	2.28	High	0	0.000613
High	[K].IVEGQPNLK.[V]	2xTMT6plex [N-Term; K9]		0.00283852	0	1	2	22	548961809	548961809 [461-469]	0	1455.89	3.59	High	0.0003217	0.0123
High	[R].DGKPVESGFTTEEVQPQNK.[E]	3xTMT6plex [N-Term; K19; K/S]		0.000259126	0	1	2	7	51831151	51831151 [148-166]	0	2777.49	3.2	High	0	6.02e-05
High	[R].VFVDVIR.[A]	1xTMT6plex [N-Term]		0.0878818	0.00932951	1	2	21	1575778	1575778 [58-64]	0	1076.67	2.61	High	0.003225	0.05358
High	[R].SEGDGVYALNSEK.[Q]	2xTMT6plex [K13; S]		0.000588818	0	1	1	8	149699777	149699777 [60-72]	0	1826.95	2.95	High	0	9.108e-06
High	[R].ATYGELADCCEK.[Q]	2xCarbamidomethyl [C9; C10]; 2xTMT6plex [K12; T/A]		6.83605e-05	0	1	5	11	969812742	969812742 [82-93]	0	1874.9	3.89	High	0	2.304e-05
High	[R].LCVLHEK.[T]	1xCarbamidomethyl [C2]; 2xTMT6plex [N-Term; K7]		0.0133115	0	1	5	18	969812742	969812742 [459-465]	0	1356.81	3.81	High	0.001353	0.03445
High	[K].ADYEAHNVYACEVSHK.[T]	1xCarbamidomethyl [C11]; 2xTMT6plex [N-Term; K16]		9.57135e-05	0	1	1	8	488146	488146 [204-219]	0	2351.15	3.2	High	0	3.148e-05
High	[K].VNNQALPAPVQK.[T]	2xTMT6plex [N-Term; K12]		0.00443597	0	1	2	6	15027003	15027003 [210-221]	0	1737.04	3.57	High	0	0.0003093
High	[KR].TLIYGNNK.[R]	2xTMT6plex [K8; T]		0.0661607	0.00609687	1	57	4	723943131	723943112 [67-74]; 723943160 [67-74]; 723943131 [67-74]	0	1380.83	1.91	High	0.0008504	0.02589
High	[K].ACCDKPLLQK.[S]	2xCarbamidomethyl [C2; C3]; 3xTMT6plex [N-Term; K5; K10]		0.0128061	0	1	5	10	969812742	969812742 [276-285]	0	1920.1	2.09	High	0	0.002633
High	[R].NMVLQTTK.[G]	2xTMT6plex [N-Term; K8]		0.03656	0.00231769	1	1	3	953864464	953864464 [1928-1935]	0	1392.83	2.77	High	0.0003217	0.01072
High	[R].QCVYDLCAHK.[G]	2xCarbamidomethyl [C2; C7]; 2xTMT6plex [N-Term; K10]		0.00116625	0	1	1	4	953864464	953864464 [2052-2061]	0	1751.9	2.92	High	0	3.003e-05
High	[R].AAPLTDATLDR.[I]	1xTMT6plex [N-Term]		0.0763129	0.00781394	1	2	2	545203648	545203648 [28-38]	0	1372.76	2.66	High	0.001353	0.03158
High	[R].NPDDWAK.[D]	2xTMT6plex [N-Term; K7]		0.0929745	0.00932951	1	5	2	164243	164243 [573-579]	0	1303.7	2.48	High	0.001841	0.04141
High	[K].FSPSCPDAPAPK.[D]	1xCarbamidomethyl [C5]; 2xTMT6plex [K12; F/S]		0.00223964	0	1	1	10	953869413	953869413 [1066-1077]	0	1731.91	4	High	0	0.000816
High	[R].GNLEGELK.[N]	2xTMT6plex [N-Term; K8]		0.0188138	0.00231769	1	1	5	1072896635	1072896635 [258-265]	0	1317.78	2.87	High	0.008997	0.1441
High	[K].VDEFSGANK.[E]	2xTMT6plex [N-Term; K9]		0.00431575	0	1	2	3	126352340	126352340 [86-94]	0	1424.78	3.45	High	0	0.0006142
High	[R].VIDSAGYK.[G]	2xTMT6plex [N-Term; K8]		0.0134057	0	1	2	13	548961809	548961809 [177-184]	0	1310.77	3.2	High	0.001353	0.03108
High	[K].TYEATLEK.[C]	2xTMT6plex [K8; T]		0.014801	0	1	5	30	969812742	969812742 [351-358]	0	1412.8	3.88	High	0	0.002483
High	[K].GSLELQTDVR.[V]	1xTMT6plex [T7; G/S]		0.000609392	0	2	2	93	110631393; 953883215	110631393 [148-157]; 953883215 [148-157]	0	1346.75	3.13	High	0	5.733e-05
High	[K-].GVDEATIIEILTK.[R]	2xTMT6plex [N-Term; K13]		0.00688518	0	1	5	5	38604884	38604884 [59-71]	0	1860.11	2.44	High	0	0.0008276
